# Supplementary material for: OXA1L mutations cause mitochondrial encephalopathy and a combined oxidative phosphorylation defect
Source: EMBO Mol Med. 2018 Sep 10;10(11):e9060. doi: 10.15252/emmm.201809060 (PMC6220311; doi:10.15252/emmm.201809060)
Supplement: Supplementary file 3 — Dataset EV1 [file EMMM-10-e9060-s003.xlsx]

## Sheet: Dataset EV1
id	Peptides	Unique peptides	Sequence coverage [%]	Mol. weight [kDa]	Q-value	Score	Intensity	MS/MS count	Protein IDs	Majority protein IDs	ENSG	Gene names	Protein names	Difference Log2 OXA1L-1/ HEK293T	FDR<0.01, s0=8	FDR (q-value)	-Log10 p-value	Test statistic	Log2 LFQ Int. Exp. 1 OXA1L-1	Log2 LFQ Int. Exp. 2 OXA1L-1	Log2 LFQ Int. Exp. 3 OXA1L-1	Log2 LFQ Int. Exp. 4 HEK293T	Log2 LFQ Int. Exp. 5 HEK293T	Log2 LFQ Int. Exp. 6 HEK293T
323	13	13	29.2	48.519	0	178.92	78610000000	815	S4R3Q9;J3KNA0;Q15070-2;Q15070;E7EVY0;C9JC63;Q15070-3	S4R3Q9;J3KNA0;Q15070-2;Q15070;E7EVY0	ENSG00000155463	OXA1L	Mitochondrial inner membrane protein OXA1L	11.6674	+	0	5.38345	1.39953	34.8499	34.1771	34.2259	22.8572	23.1334	22.26
219	5	5	24.9	20.038	0	50.691	1894100000	28	E7EWP0;H0Y886;O43674-2;O43674	E7EWP0;H0Y886;O43674-2;O43674	ENSG00000136521	NDUFB5	NADH dehydrogenase [ubiquinone] 1 beta subcomplex subunit 5, mitochondrial	6.60133	+	0	3.26555	0.762793	29.2832	29.0092	28.9565	23.0376	23.2141	21.1931
1009	3	3	50.9	11.829	0	45.877	1103500000	8	Q96GE9-2;Q96GE9	Q96GE9-2;Q96GE9	ENSG00000137038	TMEM261	Transmembrane protein 261	6.18642	+	0	3.11947	0.713641	28.5773	28.262	28.0264	21.0648	23.298	21.9436
1024	6	6	27.8	49.148	0	147.3	540770000	18	Q9BQ95;J3KTF5;Q9BQ95-3;Q9BQ95-4;Q9BQ95-2;K7EPL5;K7EN32;K7EIK2;K7EJG5;K7EJI1	Q9BQ95;J3KTF5;Q9BQ95-3;Q9BQ95-4;Q9BQ95-2	ENSG00000130159	ECSIT	Evolutionarily conserved signaling intermediate in Toll pathway, mitochondrial	6.14319	+	0	2.71468	0.694286	27.6278	26.7763	27.2539	22.2996	19.5405	21.3884
879	4	4	22.2	31.978	0	31.591	420430000	11	Q15526-2;Q15526;A0A087WYS9	Q15526-2;Q15526;A0A087WYS9	ENSG00000148290;ENSG00000260692	SURF1	Surfeit locus protein 1	5.57616	+	0	3.57412	0.659089	27.3714	26.6725	26.5823	21.6245	20.5283	21.7449
448	8	8	65.6	15.489	0	68.905	1933000000	41	O95139;A0A087WZX2;O95139-2	O95139;A0A087WZX2;O95139-2	ENSG00000165264	NDUFB6	NADH dehydrogenase [ubiquinone] 1 beta subcomplex subunit 6	5.46973	+	0	3.31104	0.641417	29.0604	29.1176	29.0257	23.9735	22.5577	24.2633
481	5	5	9.3	67.026	0	175.96	1105500000	17	P03915	P03915	ENSG00000198786	MT-ND5	NADH-ubiquinone oxidoreductase chain 5	5.43363	+	0	3.5709	0.643072	29.0017	27.7272	27.8388	22.468	23.1137	22.685
405	3	3	20	20.108	0	27.064	746920000	11	O43181;H0Y9M8	O43181	ENSG00000164258	NDUFS4	NADH dehydrogenase [ubiquinone] iron-sulfur protein 4, mitochondrial	5.35869	+	0	3.6164	0.635551	27.8154	27.6006	27.7249	22.8284	22.7338	21.5026
247	1	1	13.3	9.3978	0.00094877	7.5758	381470000	5	F5GXK8	F5GXK8	ENSG00000090520	DNAJB11		5.34844	+	0	4.08581	0.642279	27.0319	26.4028	26.6647	21.1894	20.9831	21.8815
1088	3	3	33.3	17.316	0	26.588	1415700000	11	Q9NX14;Q9NX14-2	Q9NX14;Q9NX14-2	ENSG00000147123	NDUFB11	NADH dehydrogenase [ubiquinone] 1 beta subcomplex subunit 11, mitochondrial	5.19557	+	0	1.86858	0.562736	29.2046	28.7264	27.6027	21.9855	22.3822	25.5793
900	5	5	13.5	33.76	0	33.205	487220000	12	Q53S58;B8ZZT5;C9J6F8	Q53S58	ENSG00000144120	TMEM177	Transmembrane protein 177	5.16302	+	0	2.64965	0.590607	27.4115	26.5488	27.2567	23.2836	21.374	21.0703
470	2	2	13.8	57.041	0	32.175	1857300000	15	P00395	P00395	ENSG00000198804	MT-CO1	Cytochrome c oxidase subunit 1	5.12647	+	0	2.35548	0.576995	29.3359	28.3715	28.5895	22.1886	25.0818	23.6471
400	1	1	18.6	8.0723	0.00097847	8.7434	329850000	6	O15239	O15239	ENSG00000125356	NDUFA1	NADH dehydrogenase [ubiquinone] 1 alpha subcomplex subunit 1	5.05357	+	0	3.86892	0.605146	27.0131	26.2298	26.2561	21.8739	21.4178	21.0466
931	7	7	22.7	43.835	0	65.269	1252300000	18	Q7KZN9-2;Q7KZN9	Q7KZN9-2;Q7KZN9	ENSG00000014919	COX15	Cytochrome c oxidase assembly protein COX15 homolog	4.9072	+	0	3.05216	0.573784	28.9929	28.5828	27.3602	22.9022	23.5906	23.7216
411	6	6	44.9	11.402	0	42.551	1670000000	17	O43676;C9JKQ2	O43676;C9JKQ2	ENSG00000119013	NDUFB3	NADH dehydrogenase [ubiquinone] 1 beta subcomplex subunit 3	4.71485	+	0	4.66606	0.574564	29.2439	28.7237	28.5839	24.1878	24.1749	24.0444
480	4	4	10.9	51.58	0	34.388	397600000	10	P03905	P03905	ENSG00000198886	MT-ND4	NADH-ubiquinone oxidoreductase chain 4	4.68802	+	0	3.2129	0.552875	27.2874	26.4351	26.5294	21.2782	22.5528	22.3568
905	4	4	51.7	13.291	0	67.381	445350000	10	Q5RI15;Q5RI15-2	Q5RI15;Q5RI15-2	ENSG00000203667	COX20	Cytochrome c oxidase protein 20 homolog	4.61862	+	0	2.26939	0.522355	27.8275	25.1014	26.8113	22.5099	21.7417	21.6328
464	12	12	65.7	20.776	0	167.7	5438500000	60	O96000;O96000-2;H3BV16;H3BPJ9	O96000;O96000-2;H3BV16;H3BPJ9	ENSG00000140990	NDUFB10	NADH dehydrogenase [ubiquinone] 1 beta subcomplex subunit 10	4.6057	+	0	3.87866	0.553699	30.8873	30.3325	30.4046	26.204	26.1997	25.4035
479	1	1	13	13.186	0	12.522	167390000	3	P03897	P03897	ENSG00000198840	MT-ND3	NADH-ubiquinone oxidoreductase chain 3	4.56431	+	0	3.47477	0.543397	26.1972	24.954	25.3134	20.6219	21.0385	21.1113
477	3	3	8.8	35.66	0	52.473	511510000	14	P03886	P03886	ENSG00000198888	MT-ND1	NADH-ubiquinone oxidoreductase chain 1	4.54752	+	0	3.11531	0.535452	27.3196	27.0936	27.0454	22.9453	23.2231	21.6475
1104	11	11	63.9	16.698	0	143.97	4499200000	45	Q9P0J0;Q9P0J0-2;B4DEZ3;K7EJE1;E7ENQ6;U3KQP3;K7EP87	Q9P0J0;Q9P0J0-2;B4DEZ3;K7EJE1;E7ENQ6	ENSG00000186010;ENSG00000250067;ENSG00000258674	NDUFA13	NADH dehydrogenase [ubiquinone] 1 alpha subcomplex subunit 13	4.5256	+	0	4.48151	0.550558	30.606	30.0149	30.1167	25.634	25.9628	25.564
1056	4	4	12.2	37.205	0	32.444	510090000	9	Q9H3K2;Q9Y6G2	Q9H3K2;Q9Y6G2	ENSG00000165678	GHITM	Growth hormone-inducible transmembrane protein	4.50863	+	0	2.87917	0.526511	27.596	27.1287	26.7566	22.4607	21.8828	23.6119
47	6	6	21.1	44.277	0	59.527	278690000	11	A0A0A0MQX2;Q9HD23-2;Q9HD23;H7BZ29;Q9HD23-4	A0A0A0MQX2;Q9HD23-2;Q9HD23;H7BZ29;Q9HD23-4	ENSG00000124532	MRS2	Magnesium transporter MRS2 homolog, mitochondrial	4.46815	+	0	2.69157	0.518003	27.0813	25.208	26.0371	21.5569	21.1458	22.2193
562	6	6	51.1	16.402	0	74.394	1131200000	36	P17568;M0R3B8	P17568	ENSG00000099795	NDUFB7	NADH dehydrogenase [ubiquinone] 1 beta subcomplex subunit 7	4.36494	+	0	3.8115	0.525041	28.7575	27.8283	28.191	24.2053	23.6849	23.7918
135	3	3	53.8	9.3942	0	22.829	266490000	9	C9IZW8;C9JXM4;H7C5B8;O95178;C9IZZ2	C9IZW8;C9JXM4;H7C5B8;O95178	ENSG00000090266	NDUFB2	NADH dehydrogenase [ubiquinone] 1 beta subcomplex subunit 2, mitochondrial	4.32901	+	0	4.23602	0.525192	26.667	26.0113	25.9168	21.9412	21.7563	21.9106
1048	6	6	34.4	21.527	0	46.152	472570000	13	Q9H061;Q9H061-2;E9PI90	Q9H061;Q9H061-2	ENSG00000171202	TMEM126A	Transmembrane protein 126A	4.26158	+	0	2.00724	0.477693	27.751	26.7727	26.1147	21.1142	22.9551	23.7844
999	6	6	56	12.498	0	48.226	348310000	13	Q96DA6;Q96DA6-2;F2Z3A7;G5E9V2	Q96DA6;Q96DA6-2;F2Z3A7;G5E9V2	ENSG00000205981	DNAJC19	Mitochondrial import inner membrane translocase subunit TIM14	4.24335	+	0	1.84343	0.470219	26.3524	26.9351	26.2733	24.1691	20.7553	21.9063
1015	17	17	34.7	75.981	0	313.5	2535400000	46	Q96TA2-3;Q96TA2-2;Q96TA2;Q96I63;R4GNA5;Q5T8D2;Q5T8D1	Q96TA2-3;Q96TA2-2;Q96TA2;Q96I63	ENSG00000136758	YME1L1	ATP-dependent zinc metalloprotease YME1L1	4.18574	+	0	3.68633	0.50288	29.7076	29.264	29.3945	25.455	25.663	24.6908
456	9	9	52.9	14.187	0	71.477	1773700000	28	O95298;E9PM14;A0A087WUM3;O95298-2;E9PQ53;E9PRJ5;O95298-3;E9PRQ4;A0A087WY27	O95298;E9PM14;A0A087WUM3;O95298-2;E9PQ53	ENSG00000151366;ENSG00000259112	NDUFC2;KCTD14;NDUFC2-KCTD14	NADH dehydrogenase [ubiquinone] 1 subunit C2;NADH dehydrogenase [ubiquinone] 1 subunit C2, isoform 2	4.17106	+	0	3.86356	0.503106	29.1932	28.7673	28.8021	24.2403	25.0568	24.9523
1055	3	3	10.6	42.19	0	19.025	214970000	5	Q9H300;F8WCQ4;C9JNP8;Q9H300-2;H7C0U0	Q9H300;F8WCQ4;C9JNP8;Q9H300-2	ENSG00000175193	PARL	Presenilins-associated rhomboid-like protein, mitochondrial;P-beta	4.09698	+	0	2.24475	0.467762	26.323	25.6043	25.752	20.7458	23.1904	21.4522
374	2	2	20	16.836	0	18.57	167330000	4	M0QZP7;Q9NW81-5;Q9NW81;Q9NW81-4;M0QZC4;K7EIV4;B4DFT4	M0QZP7;Q9NW81-5;Q9NW81;Q9NW81-4;M0QZC4;K7EIV4;B4DFT4	ENSG00000105341	ATP5SL	ATP synthase subunit s-like protein	4.08154	+	0	3.79621	0.492	25.9837	25.0061	25.5953	21.4821	21.5681	21.2903
471	7	7	44.9	25.565	0	129.19	6321200000	37	P00403	P00403	ENSG00000198712	MT-CO2	Cytochrome c oxidase subunit 2	4.05309	+	0	3.41027	0.48432	31.2268	30.3935	30.4709	26.4774	26.3091	27.1454
427	7	7	61.3	13.711	0	95.292	1519600000	24	O75380;D6RBT3	O75380;D6RBT3	ENSG00000145494	NDUFS6	NADH dehydrogenase [ubiquinone] iron-sulfur protein 6, mitochondrial	4.03877	+	0	5.1064	0.496361	28.8753	28.6107	28.6662	24.6005	24.8967	24.5387
24	18	18	51.3	40.836	0	237.91	5131100000	58	A0A087WXC5;E7ESZ7;O95299;O95299-2;Q8N1B9;C9J6X0;H7C2W5;H7C1Y7;H7C2X4	A0A087WXC5;E7ESZ7;O95299;O95299-2	ENSG00000130414	NDUFA10	NADH dehydrogenase [ubiquinone] 1 alpha subcomplex subunit 10, mitochondrial	4.00206	+	0	4.0949	0.485474	30.763	30.2556	30.2739	26.5404	26.666	26.0799
415	5	5	15	32.943	0	31.946	325510000	10	O43772;C9JPE1;F8WEF6	O43772;C9JPE1	ENSG00000178537	SLC25A20	Mitochondrial carnitine/acylcarnitine carrier protein	3.98786	+	0	2.94575	0.470348	26.8289	26.3886	26.1648	22.199	23.3285	21.8911
425	4	4	18.8	23.563	0	41.39	1048100000	12	O75251;F5H5N1;A0A087WXF6;A0A087WTI3;F5GXJ1;O75251-2	O75251;F5H5N1;A0A087WXF6;A0A087WTI3;F5GXJ1;O75251-2	ENSG00000115286	NDUFS7	NADH dehydrogenase [ubiquinone] iron-sulfur protein 7, mitochondrial	3.96977	+	0	2.64625	0.463129	28.7285	27.7941	27.7932	23.1893	24.4766	24.7406
910	2	2	12.9	27.438	0	16.388	85572000	3	Q5TC12-3;E9PPX6;H0YEW4;H0YD21;A8MRA7;I3L448;Q5TC12-2;Q5TC12	Q5TC12-3;E9PPX6;H0YEW4;H0YD21;A8MRA7;I3L448;Q5TC12-2;Q5TC12	ENSG00000123472	ATPAF1	ATP synthase mitochondrial F1 complex assembly factor 1	3.96583	+	0	1.66653	0.436616	24.8993	25.3043	21.9584	20.5814	19.8897	19.7934
915	16	16	36.3	53.354	0	126.38	2194900000	41	Q6NUK1;Q6NUK1-2;J3KN42;H3BMI3	Q6NUK1;Q6NUK1-2	ENSG00000085491	SLC25A24	Calcium-binding mitochondrial carrier protein SCaMC-1	3.93778	+	0	4.01994	0.477284	29.6935	28.8955	29.0177	25.1979	25.2934	25.3019
387	5	5	55.6	9.3697	0	38.249	2875800000	15	O00483	O00483	ENSG00000189043	NDUFA4	Cytochrome c oxidase subunit NDUFA4	3.93679	+	0	3.89245	0.476051	30.0672	29.4585	29.2506	25.8567	25.6424	25.4668
945	3	3	33.3	14.852	0	27.707	440750000	9	Q86Y39;K7EQ77;K7EK78;K7EP35;K7EMT4;Q86Y39-2;K7ELJ0	Q86Y39;K7EQ77;K7EK78;K7EP35;K7EMT4;Q86Y39-2	ENSG00000174886;ENSG00000267740	NDUFA11	NADH dehydrogenase [ubiquinone] 1 alpha subcomplex subunit 11	3.93508	+	0	3.71918	0.4742	27.3634	26.5137	26.7212	22.8551	22.7111	23.2268
451	7	7	49	18.479	0	75.586	2857300000	29	O95169-3;O95169;E9PQ68;O95169-2;K9J7I2;E9PIZ8	O95169-3;O95169;E9PQ68;O95169-2;K9J7I2	ENSG00000166136;ENSG00000255339	NDUFB8	NADH dehydrogenase [ubiquinone] 1 beta subcomplex subunit 8, mitochondrial	3.9337	+	0	3.72517	0.474099	29.9646	29.4617	29.3486	25.2009	25.9147	25.8584
537	21	6	64.8	33.064	0	44.683	607010000	16	P12235;V9GYG0	P12235;V9GYG0	ENSG00000151729	SLC25A4	ADP/ATP translocase 1	3.89001	+	0	4.73245	0.476511	27.4991	27.1979	27.4483	23.739	23.2767	23.4595
452	10	10	70.8	12.551	0	98.096	984710000	23	O95182;M0R0N0;M0R1K9	O95182;M0R0N0	ENSG00000167774;ENSG00000267855	NDUFA7	NADH dehydrogenase [ubiquinone] 1 alpha subcomplex subunit 7	3.88922	+	0	4.44251	0.474677	28.2425	27.9412	28.0227	23.8385	24.3246	24.3758
712	5	4	17.8	50.983	0	49.44	453310000	11	P56181-2	P56181-2	ENSG00000160194	NDUFV3	NADH dehydrogenase [ubiquinone] flavoprotein 3, mitochondrial	3.85957	+	0	2.57214	0.449742	27.0824	26.7945	26.9476	23.635	23.6801	21.9307
431	3	3	34.5	6.9611	0	22.135	826700000	8	O75438;O75438-2	O75438	ENSG00000183648	NDUFB1	NADH dehydrogenase [ubiquinone] 1 beta subcomplex subunit 1	3.84136	+	0	3.31791	0.458998	28.3163	27.8184	27.1268	23.6952	23.8937	24.1486
202	2	2	58.2	8.8399	0	22.724	266270000	4	E5RJZ1;H0YBD2;O14548	E5RJZ1;H0YBD2;O14548	ENSG00000115944	COX7A2L	Cytochrome c oxidase subunit 7A-related protein, mitochondrial	3.77634	+	0	3.94617	0.457699	26.4759	26.1252	26.1315	22.7643	22.0327	22.6066
1162	13	13	71.5	21.831	0	240.97	5574600000	62	Q9Y6M9;E9PH64;E7EWZ0;E9PF49	Q9Y6M9;E9PH64;E7EWZ0;E9PF49	ENSG00000147684	NDUFB9	NADH dehydrogenase [ubiquinone] 1 beta subcomplex subunit 9	3.72874	+	0	3.26253	0.44548	30.942	30.281	30.3288	27.1821	26.9905	26.1929
1113	10	10	82.8	17.114	0	89.662	1857400000	35	Q9UI09;F8VRD8;Q9UI09-2;F8VXI1;H0YID5;H0YIT1	Q9UI09;F8VRD8	ENSG00000184752	NDUFA12	NADH dehydrogenase [ubiquinone] 1 alpha subcomplex subunit 12	3.71638	+	0	2.21866	0.427179	29.1891	28.9514	28.687	25.7819	26.0319	23.8645
1107	1	1	0.1	516.34	0.00091743	6.6601	123000000	3	Q9P2P6	Q9P2P6	ENSG00000159433	STARD9	StAR-related lipid transfer protein 9	3.69663	+	0	2.13662	0.423246	25.2876	25.1185	24.9405	20.1741	21.3901	22.6925
572	8	8	58	16.762	0	101.41	8684000000	66	P20674;H3BNX8;H3BRM5;H3BV69;H3BRI0	P20674;H3BNX8;H3BRM5;H3BV69	ENSG00000178741	COX5A	Cytochrome c oxidase subunit 5A, mitochondrial	3.65696	+	0	3.71906	0.441807	31.5879	30.6516	31.1432	27.5353	27.5288	27.3477
1074	9	9	36.1	32.177	0	116.21	724890000	22	Q9NPL8;C9JU35;G3XA94;C9JR82;H7C5U1;F8WAU6;F8WB00;F8WC42	Q9NPL8;C9JU35	ENSG00000113845	TIMMDC1	Complex I assembly factor TIMMDC1, mitochondrial	3.59894	+	0	6.52027	0.446855	27.66	27.665	27.5079	24.035	23.9819	24.0192
952	2	2	18.3	15.396	0	23.983	374140000	6	Q8N490-2;Q8N490	Q8N490-2;Q8N490	ENSG00000127838	PNKD	Probable hydrolase PNKD	3.59548	+	0	4.26912	0.438593	26.9121	26.4309	26.6199	22.7873	23.1373	23.2517
56	2	1	8.7	35.503	0.00092421	6.8405	712280000	8	A0A0A0MS41;Q9BWM7;S4R3N9	A0A0A0MS41;Q9BWM7;S4R3N9	ENSG00000107819	SFXN3	Sideroflexin;Sideroflexin-3	3.59452	+	0	1.52626	0.395555	27.7905	27.5322	27.3187	24.764	21.8157	25.2782
538	22	6	63.8	32.866	0	194.55	2260400000	42	P12236;Q9H0C2	P12236	ENSG00000169100	SLC25A6	ADP/ATP translocase 3;ADP/ATP translocase 3, N-terminally processed	3.59275	+	0	1.98297	0.408767	29.1672	29.1762	29.13	27.1316	24.6162	24.9474
242	8	8	45.7	20.656	0	78.319	2437300000	37	E9PPW7;O00217;E9PKH6;E9PN51;F8W9K7;H0YDT4	E9PPW7;O00217;E9PKH6;E9PN51;F8W9K7	ENSG00000110717	NDUFS8	NADH dehydrogenase [ubiquinone] iron-sulfur protein 8, mitochondrial	3.59239	+	0	4.1166	0.437247	29.7051	29.2108	29.1295	25.8783	25.8728	25.5172
363	4	4	46.5	7.8059	0	27.844	1578600000	17	K7EPV0;Q9Y2R0	K7EPV0;Q9Y2R0	ENSG00000183978	COA3	Cytochrome c oxidase assembly factor 3 homolog, mitochondrial	3.57978	+	0	3.92538	0.43441	29.0867	28.5125	28.5165	24.8477	25.3455	25.1831
478	1	1	2.6	38.96	0.00092764	6.8686	149690000	3	P03891	P03891	ENSG00000198763	MT-ND2	NADH-ubiquinone oxidoreductase chain 2	3.57241	+	0	2.27048	0.412959	25.9928	24.9776	25.1406	20.687	22.1352	22.5716
412	3	3	32.3	10.921	0	64.735	685930000	10	O43678;O43678-2	O43678;O43678-2	ENSG00000131495	NDUFA2	NADH dehydrogenase [ubiquinone] 1 alpha subcomplex subunit 2	3.51751	+	0	4.53457	0.43076	27.7401	27.4779	27.4066	23.8023	24.0133	24.2565
185	1	1	16.1	6.3824	0.00093284	7.0354	193340000	4	D6R9Z7;P15954	D6R9Z7;P15954	ENSG00000127184	COX7C	Cytochrome c oxidase subunit 7C, mitochondrial	3.48216	+	0	2.45435	0.406569	26.1206	26.0634	24.6828	21.9635	21.7081	22.7487
450	5	5	50	14.026	0	70.795	2768800000	26	O95168-2;O95168;F2Z3P9;C9JXQ9	O95168-2;O95168;F2Z3P9;C9JXQ9	ENSG00000065518	NDUFB4	NADH dehydrogenase [ubiquinone] 1 beta subcomplex subunit 4	3.48114	+	0	4.00707	0.423341	29.9037	29.3427	29.2982	25.9323	26.2506	25.9182
536	2	2	43.1	12.155	0	53.179	3637100000	26	P12074;H0YIV9	P12074;H0YIV9	ENSG00000111775;ENSG00000111780	COX6A1	Cytochrome c oxidase subunit 6A1, mitochondrial	3.44315	+	0	3.49167	0.414916	30.2521	29.7735	29.7058	26.6542	26.7642	25.9836
522	9	9	50.7	8.7813	0	79.314	5479400000	46	P09669	P09669	ENSG00000164919	COX6C	Cytochrome c oxidase subunit 6C	3.42319	+	0	4.20269	0.417682	30.847	30.3268	30.3478	26.9055	27.2387	27.1078
1063	13	13	30.3	68.76	0	139.28	1396500000	29	Q9H845;H0Y8Z9;D6RCD8	Q9H845;H0Y8Z9	ENSG00000177646	ACAD9	Acyl-CoA dehydrogenase family member 9, mitochondrial	3.40881	+	0	4.53786	0.417726	28.6806	28.5334	28.4247	25.3711	25.1611	24.8801
189	1	1	15.1	9.2937	0.00094607	7.5148	80875000	3	D6RB26;D6RCF5;F6SDC8;Q96CQ1-2;Q96CQ1-3;Q96CQ1;Q9BSK2	D6RB26;D6RCF5;F6SDC8;Q96CQ1-2;Q96CQ1-3;Q96CQ1;Q9BSK2	ENSG00000114120;ENSG00000171612	SLC25A36;SLC25A33	Solute carrier family 25 member 36;Solute carrier family 25 member 33	3.39596	+	0	1.79576	0.383855	24.8722	24.3488	24.2359	20.0731	22.7213	20.4746
342	3	3	24.4	14.247	0	16.968	132370000	6	J3QRI1;Q9BVV7	J3QRI1;Q9BVV7	ENSG00000075336	TIMM21	Mitochondrial import inner membrane translocase subunit Tim21	3.37109	+	0	3.5166	0.406747	25.6205	25.011	25.0491	21.6625	22.2751	21.6298
1116	19	19	58.1	38.534	0	323.31	12665000000	103	Q9UJZ1;A0A087WYB4;Q9UJZ1-2;F2Z2I8	Q9UJZ1;A0A087WYB4;Q9UJZ1-2	ENSG00000165283	STOML2	Stomatin-like protein 2, mitochondrial	3.36935	+	0	4.47539	0.412689	31.9501	31.5394	31.6165	28.1297	28.4845	28.3838
719	1	1	28.8	5.8998	0	33.09	208330000	3	P60602-2;P60602	P60602-2;P60602	ENSG00000125995	ROMO1	Reactive oxygen species modulator 1	3.359	+	0	2.9785	0.40011	26.4501	25.6988	25.1174	22.2275	22.4549	22.5069
892	14	14	45.1	42.509	0	154.16	4262300000	76	Q16795;F5H0J3;H3BRM9;F5GY40	Q16795	ENSG00000139180	NDUFA9	NADH dehydrogenase [ubiquinone] 1 alpha subcomplex subunit 9, mitochondrial	3.35128	+	0	4.22225	0.409221	30.4158	30.1181	29.8737	26.5719	26.889	26.8928
526	9	9	51.2	13.696	0	80.375	7418100000	49	P10606	P10606	ENSG00000135940	COX5B	Cytochrome c oxidase subunit 5B, mitochondrial	3.2937	+	0	3.62474	0.398562	31.3408	30.7897	30.652	27.3842	27.587	27.9302
1110	2	2	38.1	7.3084	0	17.517	509360000	6	Q9UDW1;Q9NZY4;Q9UDW1-2	Q9UDW1;Q9NZY4;Q9UDW1-2	ENSG00000184076	UQCR10	Cytochrome b-c1 complex subunit 9	3.27544	+	0	3.82581	0.397829	27.3471	27.1667	26.7446	23.5129	23.9939	23.9252
194	3	3	27.5	10.264	0	31.756	2340100000	14	D6RIE3;D6RGV5;H0UI06;P14406;D6R9C3	D6RIE3;D6RGV5;H0UI06;P14406	ENSG00000112695	COX7A2	Cytochrome c oxidase subunit 7A2, mitochondrial	3.26459	+	0	3.66068	0.395412	29.6183	29.1798	28.9825	25.6487	26.1436	26.1946
420	6	6	57.5	12.517	0	72.32	2590900000	31	O43920	O43920	ENSG00000168653	NDUFS5	NADH dehydrogenase [ubiquinone] iron-sulfur protein 5	3.26035	+	0	3.95362	0.396853	29.6288	29.1259	29.1985	25.7657	26.2436	26.1628
472	1	1	5.4	29.95	0	24.055	761160000	15	P00414	P00414	ENSG00000198938	MT-CO3	Cytochrome c oxidase subunit 3	3.21238	+	0	3.87322	0.390679	27.8085	27.5413	27.6061	24.0339	24.5669	24.718
690	11	11	73.3	20.105	0	150.46	5078200000	55	P51970	P51970	ENSG00000119421	NDUFA8	NADH dehydrogenase [ubiquinone] 1 alpha subcomplex subunit 8	3.18246	+	0	4.03105	0.388055	30.6781	30.0665	30.3388	26.9924	27.3088	27.2349
544	12	12	52.1	19.576	0	138.98	13262000000	92	P13073;H3BPG0;H3BN72;H3BNV9;Q86WV2;H3BNI5	P13073;H3BPG0;H3BN72;H3BNV9	ENSG00000131143	COX4I1	Cytochrome c oxidase subunit 4 isoform 1, mitochondrial	3.1804	+	0	4.17498	0.388576	32.046	31.6147	31.4753	28.4644	28.6677	28.4626
964	4	4	33.5	18.97	0	36.465	173950000	7	S4R468;Q8NE86-3;Q8NE86;Q8NE86-2	S4R468;Q8NE86-3;Q8NE86;Q8NE86-2	ENSG00000156026	MCU	Calcium uniporter protein, mitochondrial	3.17882	+	0.00125301	2.6381	0.375746	25.9115	25.8243	24.5776	22.215	22.0043	22.5576
449	3	3	85.4	4.6462	0	44.939	1765500000	14	S4R3I5;Q6FGG4;O95167	S4R3I5;Q6FGG4;O95167	ENSG00000170906;ENSG00000267842;ENSG00000267907;ENSG00000268007;ENSG00000268165;ENSG00000268408;ENSG00000268627;ENSG00000268841;ENSG00000269435	NDUFA3	NADH dehydrogenase [ubiquinone] 1 alpha subcomplex subunit 3	3.17722	+	0	3.22153	0.381731	29.2676	28.6975	28.5618	25.1848	25.9174	25.893
699	14	14	62.3	30.601	0	124.57	2022400000	42	P53701	P53701	ENSG00000004961	HCCS	Cytochrome c-type heme lyase	3.16985	+	0	4.03705	0.386587	29.3187	28.7806	29.0783	25.6453	26.0579	25.9648
327	21	21	70.5	33.239	0	317.9	37053000000	166	J3KPX7;Q99623;F5GY37;Q99623-2;F5GWA7;F5H3X6;F5H0C5;F5H2D2;U3KPZ5	J3KPX7;Q99623;F5GY37;Q99623-2;F5GWA7;F5H3X6	ENSG00000215021;ENSG00000269079	PHB2	Prohibitin-2	3.16951	+	0	4.64276	0.389358	33.4432	33.1747	33.0518	29.9246	30.0375	30.1991
899	14	14	43.6	47.137	0	174.55	2497500000	38	Q53H12;E9PC15;E9PG39;A0A0G2JLG5;Q53H12-2;F8WDD1;A0A0G2JLD0	Q53H12;E9PC15;E9PG39	ENSG00000006530;ENSG00000262327	AGK	Acylglycerol kinase, mitochondrial	3.13698	+	0	3.99318	0.382437	29.6902	29.1368	29.2106	26.0898	26.4175	26.1194
273	22	22	62.8	50.054	0	240.48	5043200000	84	G3V0I5;P49821-2;P49821;B4DE93;E9PMX3;E9PQP1;E9PPR0;E9PLC6;E9PJL9;E9PPS5;H0YE81;E9PPD6;H0YD04	G3V0I5;P49821-2;P49821;B4DE93;E9PMX3;E9PQP1	ENSG00000167792	NDUFV1	NADH dehydrogenase [ubiquinone] flavoprotein 1, mitochondrial	3.12992	+	0	4.31781	0.383224	30.6219	30.2154	30.2229	27.033	27.2668	27.3706
629	22	22	83.1	29.804	0	311.45	44959000000	222	P35232;C9JW96;C9JZ20;E7ESE2;E9PCW0;P35232-2;D6RBK0	P35232;C9JW96;C9JZ20;E7ESE2;E9PCW0;P35232-2;D6RBK0	ENSG00000167085	PHB	Prohibitin	3.12399	+	0	4.33981	0.382612	33.8013	33.4359	33.3646	30.2734	30.3654	30.591
608	36	36	65.3	79.467	0	323.31	9798300000	126	P28331;P28331-2;P28331-4;P28331-5;B4DJ81;P28331-3;C9JPQ5;F8WDL5	P28331;P28331-2;P28331-4;P28331-5;B4DJ81;P28331-3	ENSG00000023228	NDUFS1	NADH-ubiquinone oxidoreductase 75 kDa subunit, mitochondrial	3.05988	+	0.00126829	4.62569	0.376053	31.5672	31.1283	31.2307	28.3061	28.1891	28.2513
1101	7	7	38.9	20.266	0	55.545	1052500000	19	Q9P032	Q9P032	ENSG00000123545	NDUFAF4	NADH dehydrogenase [ubiquinone] 1 alpha subcomplex assembly factor 4	3.0554	+	0.0012381	4.22482	0.373867	28.3986	27.9135	28.0136	24.9396	25.2281	24.9918
317	3	3	15.9	37.712	0	23.673	88227000	2	H7BZX2;Q96E52-2;Q96E52;X6RDQ1	H7BZX2;Q96E52-2;Q96E52	ENSG00000162600	OMA1	Metalloendopeptidase OMA1, mitochondrial	3.04619	+	0.00114286	1.90072	0.34985	24.9178	24.4564	24.543	21.4006	20.5006	22.8774
697	10	10	36.3	34.012	0	95.308	2160500000	33	P53007;B4DP62	P53007;B4DP62	ENSG00000100075;ENSG00000268928	SLC25A1	Tricarboxylate transport protein, mitochondrial	3.03857	+	0.0012093	4.00309	0.370777	29.347	28.9718	29.085	25.7752	26.2576	26.2552
998	7	7	20.1	52.104	0	92.382	680300000	15	Q96CU9-3;Q96CU9;Q96CU9-2;E9PP78	Q96CU9-3;Q96CU9;Q96CU9-2	ENSG00000110074	FOXRED1	FAD-dependent oxidoreductase domain-containing protein 1	3.03768	+	0.00122353	4.37472	0.372396	27.7737	27.3446	27.3203	24.3927	24.3815	24.5513
394	5	5	53.1	21.943	0	76.285	651800000	10	O14925;Q5SRD1;B4DDK6	O14925;Q5SRD1	ENSG00000138297;ENSG00000204152	TIMM23;TIMM23B	Mitochondrial import inner membrane translocase subunit Tim23;Putative mitochondrial import inner membrane translocase subunit Tim23B	3.00774	+	0.00118182	3.51595	0.364266	27.87	27.1886	27.1414	24.3069	24.2723	24.5976
814	18	18	67.8	34.061	0	208.35	4917800000	70	Q02978;I3L1P8;Q02978-2	Q02978;I3L1P8;Q02978-2	ENSG00000108528	SLC25A11	Mitochondrial 2-oxoglutarate/malate carrier protein	3.00253	+	0.0011954	3.85163	0.365687	30.6065	30.1195	30.2032	27.5032	27.4003	27.0181
711	2	1	22.2	11.94	0	18.294	155400000	4	P56181	P56181	ENSG00000160194	NDUFV3	NADH dehydrogenase [ubiquinone] flavoprotein 3, mitochondrial	2.94685	+	0.00111828	2.24731	0.34487	25.9353	24.4094	25.4532	22.7056	21.7135	22.5382
954	2	2	32.8	7.7019	0	12.882	166260000	4	Q8N5G0-2;Q8N5G0;E5RH91	Q8N5G0-2;Q8N5G0;E5RH91	ENSG00000250317	SMIM20	Small integral membrane protein 20	2.91415	+	0.00109474	1.84822	0.334919	26.3363	24.8943	24.7086	22.8819	22.8686	21.4463
552	8	8	75.6	10.192	0	99.876	3234500000	46	P14854;K7EQD3	P14854	ENSG00000126267	COX6B1	Cytochrome c oxidase subunit 6B1	2.90592	+	0.00116854	4.34213	0.356415	29.6436	29.9217	29.5078	26.5995	26.8718	26.8839
298	4	4	20.7	30.042	0	41.189	320900000	6	H0YL22;Q9Y375;H0YNN4;H0YNB7	H0YL22;Q9Y375;H0YNN4;H0YNB7	ENSG00000137806	NDUFAF1	Complex I intermediate-associated protein 30, mitochondrial	2.87165	+	0.00188235	1.7476	0.328541	27.3687	24.835	25.8974	22.9879	23.1857	23.3126
667	11	11	46	29.668	0	98.478	2632400000	34	P47985;P0C7P4	P47985;P0C7P4	ENSG00000169021	UQCRFS1;UQCRFS1P1	Cytochrome b-c1 complex subunit Rieske, mitochondrial;Cytochrome b-c1 complex subunit 11;Putative cytochrome b-c1 complex subunit Rieske-like protein 1	2.85439	+	0.00115556	4.28844	0.350008	29.6871	29.2702	29.2162	26.5271	26.6178	26.4653
476	1	1	4.4	24.817	0.00099404	9.2857	101140000	3	P00846	P00846	ENSG00000198899	MT-ATP6	ATP synthase subunit a	2.85158	+	0.00106122	2.05337	0.33166	24.5572	24.8113	24.7847	22.9172	20.867	21.8142
438	8	5	15.2	74.761	0	43.646	274250000	6	O75746;O75746-2;F8W9J0;H0YFB2;B4DGK6	O75746;O75746-2	ENSG00000115840	SLC25A12	Calcium-binding mitochondrial carrier protein Aralar1	2.84912	+	0.00105051	2.00435	0.330638	26.896	24.8105	26.1543	22.9566	23.0872	23.2696
890	8	5	69	13.459	0	179.99	3290900000	38	Q16718;A0A087X1G1;H7BYD0;Q16718-2;F8WAS3;A0A087WXR5	Q16718;A0A087X1G1;H7BYD0;Q16718-2;F8WAS3;A0A087WXR5	ENSG00000128609	NDUFA5	NADH dehydrogenase [ubiquinone] 1 alpha subcomplex subunit 5	2.84308	+	0.00113043	4.00817	0.347478	29.9879	29.512	29.6582	26.6724	26.8846	27.072
426	15	15	44.9	52.545	0	242.66	3972800000	51	O75306;O75306-2	O75306;O75306-2	ENSG00000158864	NDUFS2	NADH dehydrogenase [ubiquinone] iron-sulfur protein 2, mitochondrial	2.8049	+	0.00110638	3.34162	0.339343	30.2308	30.0559	29.6561	26.8502	27.5519	27.126
424	1	1	13.8	17.023	0	21.482	216800000	3	V9GYU0;V9GYS0;O60830;O60830-2	V9GYU0;V9GYS0;O60830;O60830-2	ENSG00000126768;ENSG00000267823	TIMM17B	Mitochondrial import inner membrane translocase subunit Tim17-B	2.7561	+	0.00190099	2.68068	0.328555	26.1094	25.5637	25.7999	23.2427	23.5769	22.385
209	9	9	39.7	27.907	0	159.72	2329100000	40	E7EPT4;P19404	E7EPT4;P19404	ENSG00000178127	NDUFV2	NADH dehydrogenase [ubiquinone] flavoprotein 2, mitochondrial	2.74004	+	0.00108333	3.81831	0.334314	29.4978	29.0421	29.1158	26.2119	26.6578	26.5658
417	4	4	13.9	29.81	0	73.059	230490000	6	O43819;C9JBU1	O43819	ENSG00000130489	SCO2	Protein SCO2 homolog, mitochondrial	2.72678	+	0.00514286	1.9725	0.31695	26.1641	25.7232	25.7142	22.8778	22.2848	24.2584
619	21	21	57.9	52.645	0	323.31	11908000000	112	P31930;G3V0E4;O75439	P31930	ENSG00000010256	UQCRC1	Cytochrome b-c1 complex subunit 1, mitochondrial	2.71051	+	0.00107216	4.11991	0.332064	31.8508	31.3529	31.4622	28.7589	28.9606	28.8147
580	19	19	49	48.442	0	305.1	9200500000	90	P22695;H3BRG4;H3BSJ9;H3BP04;H3BUE4;H3BUI9;A0A087WVZ4	P22695;H3BRG4;H3BSJ9	ENSG00000140740	UQCRC2	Cytochrome b-c1 complex subunit 2, mitochondrial	2.68392	+	0.00192	4.15763	0.329012	31.4726	31.0208	31.0383	28.3935	28.5812	28.5053
432	14	14	58	30.241	0	193.8	5734600000	85	O75489;E9PS48;O75489-2;G3V194;E9PKL8	O75489	ENSG00000213619	NDUFS3	NADH dehydrogenase [ubiquinone] iron-sulfur protein 3, mitochondrial	2.67461	+	0.00186408	4.33103	0.328499	30.7252	30.3643	30.4578	27.6597	27.9071	27.9567
1065	15	14	49.1	35.619	0	156.42	5373700000	62	Q9H9B4;D6RFI0;D6RDG7;S4R2X2;D6RAE9;H0Y9J5	Q9H9B4;D6RFI0;D6RDG7;S4R2X2	ENSG00000164466	SFXN1	Sideroflexin-1	2.65717	+	0.00184615	3.65516	0.323683	30.6166	30.2918	30.3414	27.3939	27.9211	27.9632
554	10	10	71.2	13.53	0	141.72	4274900000	48	P14927;B7Z2R2;P14927-2;E5RHG9	P14927;B7Z2R2;P14927-2	ENSG00000156467	UQCRB	Cytochrome b-c1 complex subunit 7	2.61749	+	0.00509434	3.26954	0.316935	30.4406	29.984	29.8008	27.1107	27.6765	27.5858
61	1	1	17.8	14.013	0	86.179	102680000	3	I3L1U7;I3L0X9;I3L3T0;P57737-3;A0A0A6YYL4;Q9Y3D7	I3L1U7;I3L0X9;I3L3T0;P57737-3;A0A0A6YYL4;Q9Y3D7	ENSG00000217930;ENSG00000262246	PAM16;CORO7-PAM16	Coronin;Mitochondrial import inner membrane translocase subunit TIM16	2.59209	+	0.00785321	2.17309	0.304857	25.1271	24.494	24.6043	23.0695	21.7856	21.5941
587	2	2	10	9.1604	0	12.182	306780000	6	P24311	P24311	ENSG00000131174;ENSG00000269083	COX7B	Cytochrome c oxidase subunit 7B, mitochondrial	2.59177	+	0.00778182	2.16582	0.304737	26.2855	25.9308	26.4897	22.7803	24.4303	23.7201
846	19	19	22.1	113.89	0	161.61	1352000000	33	Q13423;E9PCX7;D6RAI5;D6RHU2;H0Y8P5;D6RCR6	Q13423;E9PCX7	ENSG00000112992	NNT	NAD(P) transhydrogenase, mitochondrial	2.52644	+	0.00684112	3.37	0.306781	28.7536	28.0819	28.2941	25.6074	25.9075	26.0354
1031	5	1	42.9	20.35	0	37.543	428580000	6	Q9BU61	Q9BU61	ENSG00000178057	NDUFAF3	NADH dehydrogenase [ubiquinone] 1 alpha subcomplex assembly factor 3	2.51472	+	0.00950877	2.46108	0.299152	26.1834	26.7798	27.1349	24.3009	23.623	24.63
1035	3	3	58.5	11.528	0	47.91	951160000	16	Q9BW72	Q9BW72	ENSG00000146066	HIGD2A	HIG1 domain family member 2A, mitochondrial	2.51235	+	0.00792593	3.47627	0.305648	28.2403	27.7522	27.7129	25.1105	25.5429	25.5149
268	8	8	43.1	16.515	0	81.312	2213300000	21	F8W7Q4;Q96A26;E9PH05	F8W7Q4;Q96A26;E9PH05	ENSG00000114023	FAM162A	Protein FAM162A	2.50324	+	0.00857143	3.18201	0.303029	29.3639	28.9426	29.0343	26.1727	26.9348	26.7235
1150	6	6	18.8	51.976	0	44.13	448250000	11	Q9Y512	Q9Y512	ENSG00000100347	SAMM50	Sorting and assembly machinery component 50 homolog	2.48821	+	0.00771171	3.73482	0.303924	26.75	26.7035	27.0762	24.4879	24.0642	24.5129
85	4	4	14.5	40.71	0	23.844	194830000	2	O19617;A0A140T921;A2AEA2;A0A140T9H5;A0A140T9U8;P10321;F8W9Z8;A0A140TA12;A0A140T9Z7;A0A140TA05;A0A140T9L3;A0A140T9E1;A0A140T942;A0A140T962;A0A140T9J9;A0A140T9B3;Q29963;Q29865;P30499;A0A140TA03;A0A140T9Z4;A0A140TA21;F6U0H7;A0A140T9D4;A0A140T9T1;A0A140T9M5;A0A140T937;A0A140T9W2;A0A140T9U0;A0A140T9M0;A0A140T912;A0A140T930;Q29960-2;Q95365;Q31610;Q29836;Q29718;P30486;P30480;P30475;P30462;P30460;P18463;…	O19617;A0A140T921;A2AEA2;A0A140T9H5;A0A140T9U8;P10321;F8W9Z8;A0A140TA12;A0A140T9Z7;A0A140TA05;A0A140T9L3;A0A140T9E1;A0A140T942;A0A140T962;A0A140T9J9;A0A140T9B3;Q29963;Q29865;P30499;A0A140TA03;A0A140T9Z4;A0A140TA21;F6U0H7;A0A140T9D4;A0A140T9T1;A0A140T9M5;A0A140T937;A0A140T9W2;A0A140T9U0;A0A140T9M0;A0A140T912;A0A140T930;Q29960-2;Q95365;Q31610;Q29836;Q29718;P30486;P30480;P30475;P30462;P30460;P18463;…	ENSG00000204525;ENSG00000206435;ENSG00000206450;ENSG00000206452;ENSG00000223532;ENSG00000225691;ENSG00000228299;ENSG00000234745;ENSG00000237022	HLA-C;HLA-B	HLA class I histocompatibility antigen, Cw-7 alpha chain;HLA class I histocompatibility antigen, Cw-6 alpha chain;HLA class I histocompatibility antigen, Cw-18 alpha chain;HLA class I histocompatibility antigen, Cw-1 alpha chain;HLA class I histocompatibility antigen, Cw-16 alpha chain;HLA class I histocompatibility antigen, B-38 alpha chain;HLA class I histocompatibility antigen, B-81 alpha chai…	2.48006		0.0267692	0.810382	0.263389	24.8532	25.2034	25.3151	25.4574	21.3783	21.0959
395	8	8	58.5	9.9062	0	82.46	1507000000	30	O14949	O14949	ENSG00000164405	UQCRQ	Cytochrome b-c1 complex subunit 8	2.47452	+	0.00959292	3.12826	0.299357	28.7149	28.4759	28.4243	25.6168	26.4836	26.0912
509	5	5	67	10.739	0	304.29	3757900000	33	P07919;A0A096LP55	P07919	ENSG00000173660	UQCRH	Cytochrome b-c1 complex subunit 6, mitochondrial	2.44136	+	0.00942609	3.84449	0.298748	30.1188	29.6932	29.8104	27.4371	27.2296	27.6317
513	12	12	40.3	35.422	0	166.36	4374400000	55	P08574	P08574	ENSG00000179091	CYC1	Cytochrome c1, heme protein, mitochondrial	2.43384	+	0.00934483	3.99081	0.298359	30.3631	29.8831	29.9993	27.7711	27.6028	27.57
145	5	5	32.8	25.717	0	48.945	366390000	10	C9JAZ1;O75431-2;O75431;C9JNK6	C9JAZ1;O75431-2;O75431;C9JNK6	ENSG00000128654	MTX2	Metaxin-2	2.35939		0.0197355	2.68793	0.283201	27.0959	25.9632	26.4154	24.139	24.1911	24.0663
131	3	3	24	24.43	0	50.988	499620000	8	C9IY40;Q5T653;C9JZW2;C9JZG7	C9IY40;Q5T653	ENSG00000112651	MRPL2	39S ribosomal protein L2, mitochondrial	2.35917		0.0188667	2.93829	0.284774	27.0067	26.9562	26.8386	25.0907	24.5046	24.1285
1148	17	17	24.2	88.583	0	162.92	1549200000	28	Q9Y4W6;K7EP56;B7Z651;A0A0U1RQN6;E9PHW9;I6L894;Q01484-5;Q01484-2;Q01484	Q9Y4W6	ENSG00000141385	AFG3L2	AFG3-like protein 2	2.35597		0.0134359	4.45098	0.290266	28.7905	28.4673	28.524	26.1494	26.2107	26.3538
67	1	1	20.9	7.4573	0.001002	9.4806	25779000	3	R4GMS6;R4GMR9;R4GN74;R4GNC2;R4GN63;R4GMW0;A0A0C4DGR6;Q96NB2	R4GMS6;R4GMR9;R4GN74;R4GNC2;R4GN63;R4GMW0;A0A0C4DGR6;Q96NB2	ENSG00000156398	SFXN2	Sideroflexin-2	2.33437		0.0259048	1.6241	0.269643	23.0047	22.6619	22.7223	19.7333	19.8965	21.7559
1017	1	1	12.9	18.023	0	16.187	67689000	2	Q99595	Q99595	ENSG00000134375	TIMM17A	Mitochondrial import inner membrane translocase subunit Tim17-A	2.33205		0.0195738	3.09066	0.28245	24.3494	24.1755	24.2675	22.163	21.4295	22.2037
68	4	4	50.7	8.5099	0	33.634	952840000	13	R4GN43;A0A0C4DGS0;P56556	R4GN43;A0A0C4DGS0;P56556	ENSG00000184983;ENSG00000262894	NDUFA6	NADH dehydrogenase [ubiquinone] 1 alpha subcomplex subunit 6	2.32899		0.0190252	3.81994	0.285189	28.0644	27.8265	27.8052	25.3149	25.8143	25.5798
390	5	5	23.7	17.417	0	45.439	1916600000	28	O14561;H3BNK3;I3L505	O14561;H3BNK3	ENSG00000004779	NDUFAB1	Acyl carrier protein, mitochondrial;Acyl carrier protein	2.3011		0.0212358	2.97198	0.278186	29.0141	28.3013	29.1902	26.5344	26.5434	26.5245
103	1	1	4.1	25.49	0.001004	9.6287	56635000	2	B1AKV2;B1AKV6;B1AKV3;Q9NVA1-5;Q9NVA1-2;Q9NVA1	B1AKV2;B1AKV6;B1AKV3;Q9NVA1-5;Q9NVA1-2;Q9NVA1	ENSG00000101019	UQCC1	Ubiquinol-cytochrome-c reductase complex assembly factor 1	2.29838		0.0257008	1.82666	0.268466	24.5136	22.6252	23.8941	21.4955	21.2323	21.41
1084	4	4	10.5	57.196	0	39.694	286570000	8	Q9NVH1-3;Q9NVH1;Q5TH61;Q9NVH1-2;B1AK20	Q9NVH1-3;Q9NVH1;Q5TH61;Q9NVH1-2	ENSG00000007923	DNAJC11	DnaJ homolog subfamily C member 11	2.25569		0.0228387	3.3004	0.27445	26.5114	26.0202	25.9759	23.714	24.1733	23.8532
335	3	3	12.2	30.178	0	23.435	364550000	9	J3QL56;O75880	J3QL56;O75880	ENSG00000133028	SCO1	Protein SCO1 homolog, mitochondrial	2.22431		0.023488	3.94507	0.272996	26.6812	26.5507	26.3221	24.1577	24.498	24.2254
1115	23	20	49.5	74.175	0	257.91	3143600000	61	Q9UJS0;Q9UJS0-2;R4GN64	Q9UJS0;Q9UJS0-2	ENSG00000004864	SLC25A13	Calcium-binding mitochondrial carrier protein Aralar2	2.19527		0.0253023	3.17695	0.266762	29.8964	29.4232	29.3243	27.1222	27.6242	27.3116
1090	9	9	37.1	27.626	0	77.987	900560000	24	Q9NX40;D6RDK6;D6RBN5;D6RG39;D6RIT9;Q9NX40-3;Q9NX40-2;Q9NX40-4;D6RI08;D6RDK1;D6RIV2;D6R9T5;D6R918;D6RBC5;D6RDI5;D6RA54;D6RC55;D6RF07	Q9NX40;D6RDK6;D6RBN5;D6RG39;D6RIT9;Q9NX40-3;Q9NX40-2;Q9NX40-4	ENSG00000109180	OCIAD1	OCIA domain-containing protein 1	2.18263		0.0255	3.56981	0.266804	27.7616	27.6003	27.859	25.7552	25.2318	25.6861
974	3	3	11.3	32.544	0	21.829	201950000	7	Q8WWC4;H7C0V0	Q8WWC4	ENSG00000162972	C2orf47	Uncharacterized protein C2orf47, mitochondrial	2.10803		0.0281818	3.7526	0.258441	25.8032	25.5386	25.5616	23.2998	23.5228	23.7567
459	4	4	44.8	11.681	0	33.862	448990000	11	Q5R3B4;O95563	Q5R3B4;O95563	ENSG00000143158	MPC2	Mitochondrial pyruvate carrier 2	2.10131		0.0287519	2.93532	0.254589	27.1423	26.6879	26.3982	24.5355	24.9044	24.4846
144	2	2	32.5	8.8131	0	24.047	860940000	10	C9JAW5;C9JNU6;Q9Y241;A8MV81;Q9Y241-2	C9JAW5;C9JNU6;Q9Y241;A8MV81;Q9Y241-2	ENSG00000181061;ENSG00000214511	HIGD1A;HIGD1C	HIG1 domain family member 1A, mitochondrial;HIG1 domain family member 1C	2.089		0.0294627	2.99239	0.253405	28.0929	27.5646	27.4456	25.3407	25.813	25.6824
232	3	3	15.7	33.281	0	24.573	247010000	5	E9PJH7;Q9H936;A0A0D9SFE1;A0A0D9SFA8;K4DIB0;K4DIA2;A0A0D9SG84;E9PI74;E9PQ36;K4DIB6;K4DIB3;K4DIB8;K4DIA8;E9PS95;A0A0D9SEI9;Q9H1K4	E9PJH7;Q9H936;A0A0D9SFE1	ENSG00000177542	SLC25A22	Mitochondrial glutamate carrier 1	2.07312		0.0302519	2.91431	0.25118	26.3929	25.769	25.5863	23.7141	23.946	23.8688
895	7	1	22.1	49.775	0	34.982	590180000	5	Q3ZCM7;A0A075B736;Q5SQY0	Q3ZCM7;A0A075B736;Q5SQY0	ENSG00000173876;ENSG00000261456	TUBB8	Tubulin beta-8 chain	2.04935		0.0680268	0.54329	0.212001	26.6113	26.0543	27.6079	27.0733	25.4023	21.65
713	1	1	15.7	5.8068	0.00097466	8.5131	155310000	4	Q5VTU8;P56381	Q5VTU8;P56381	ENSG00000124172;ENSG00000180389	ATP5EP2;ATP5E	ATP synthase subunit epsilon-like protein, mitochondrial;ATP synthase subunit epsilon, mitochondrial	1.97367		0.0537415	1.05707	0.222326	25.2142	24.9565	25.3218	24.8968	22.6382	22.0365
347	1	1	9.4	13.999	0.0035461	6.2003	878050000	5	K7EM02;K7EIJ8;Q8IYT4-2;Q8IYT4	K7EM02;K7EIJ8;Q8IYT4-2;Q8IYT4	ENSG00000167216	KATNAL2	Katanin p60 ATPase-containing subunit A-like 2	1.97181		0.097075	0.397812	0.195305	27.4696	27.3047	27.3077	27.5352	21.1985	27.4329
1013	3	3	44.8	6.4575	0	74.026	1391500000	13	Q96IX5	Q96IX5	ENSG00000173915	USMG5	Up-regulated during skeletal muscle growth protein 5	1.93769		0.0449118	2.72152	0.234405	28.4961	28.5819	28.036	26.0468	26.7477	26.5064
914	3	3	28.2	8.0224	0	33.343	111480000	3	Q69YU5	Q69YU5	ENSG00000204954	C12orf73	Uncharacterized protein C12orf73	1.92045		0.0544681	1.55049	0.224075	24.6295	24.0586	25.231	23.3381	22.9978	21.8219
308	2	2	30	8.1425	0	16.68	114520000	2	H3BNH5;H3BQI7;H3BT52;Q3SXM5-2;Q3SXM5	H3BNH5;H3BQI7;H3BT52;Q3SXM5-2;Q3SXM5	ENSG00000103160	HSDL1	Inactive hydroxysteroid dehydrogenase-like protein 1	1.90209		0.0700927	0.825445	0.209762	24.5563	24.3285	24.7761	23.9096	20.5447	23.5003
891	4	1	49.6	13.988	0	35.439	1046500000	30	Q16777;Q6FI13	Q16777;Q6FI13	ENSG00000183558;ENSG00000184260;ENSG00000203812;ENSG00000263521;ENSG00000266225	HIST2H2AC;HIST2H2AA3	Histone H2A type 2-C;Histone H2A type 2-A	1.86112		0.0724967	0.929291	0.208272	29.2144	27.277	26.1497	26.2324	25.4549	25.3704
805	17	17	44.9	39.958	0	161.95	6662300000	80	Q00325-2;Q00325;F8VVM2;F8VWQ0;F8VZL5;F8VWR4	Q00325-2;Q00325;F8VVM2	ENSG00000075415	SLC25A3	Phosphate carrier protein, mitochondrial	1.85081		0.053	2.93478	0.225061	30.8365	30.4093	30.5781	28.4626	29.1009	28.7081
875	2	2	18.6	16.298	0	25.992	105560000	3	Q15388	Q15388	ENSG00000173726	TOMM20	Mitochondrial import receptor subunit TOM20 homolog	1.84786		0.0675733	1.20698	0.211923	25.2989	23.6534	24.8742	21.7144	23.3266	23.2418
993	2	2	7.7	38.078	0	17.868	67028000	3	Q96BW9-3;Q96BW9;G3V0F3;B4E101;A0A0G2JQ92;Q96BW9-2	Q96BW9-3;Q96BW9;G3V0F3;B4E101;A0A0G2JQ92;Q96BW9-2	ENSG00000144559;ENSG00000264369	TAMM41	Phosphatidate cytidylyltransferase, mitochondrial	1.83312		0.0541389	3.08893	0.223501	24.3994	23.9544	24.0552	22.0468	22.5673	22.2956
896	10	10	34.3	39.646	0	146.21	1026000000	27	Q3ZCQ8;Q3ZCQ8-2;Q3ZCQ8-3;M0R003;M0R2F8;M0R1Y4;M0R0C3;M0R2Q2;M0R047;M0QXC3;M0R2Z3;M0R303;M0R2D2	Q3ZCQ8;Q3ZCQ8-2;Q3ZCQ8-3;M0R003;M0R2F8;M0R1Y4	ENSG00000105197	TIMM50	Mitochondrial import inner membrane translocase subunit TIM50	1.80561		0.0533784	3.72087	0.221908	28.1138	27.709	27.8749	26.2233	26.0746	25.983
695	6	1	39.9	21.348	0.0095073	5.9448	349340000	4	P52815	P52815	ENSG00000262814	MRPL12	39S ribosomal protein L12, mitochondrial	1.74476		0.105494	0.677481	0.19027	26.8118	26.0505	25.8027	25.5028	22.2202	25.7076
1040	5	5	25.5	17.442	0	29.182	351550000	5	Q9BYC9;I3L2X1;Q9BYC9-2	Q9BYC9	ENSG00000242485	MRPL20	39S ribosomal protein L20, mitochondrial	1.73269		0.110565	0.597097	0.186347	26.4849	25.9226	25.8621	25.8223	25.4488	21.8004
186	2	2	9.9	25.223	0	26.298	161220000	5	D6RAA6;P57088;H0Y8N0	D6RAA6;P57088;H0Y8N0	ENSG00000109133	TMEM33	Transmembrane protein 33	1.70772		0.104172	0.881619	0.19183	25.0721	25.2018	25.4313	25.261	23.0541	22.267
1068	2	2	14.4	27.013	0	16.726	141400000	3	Q9HBH1	Q9HBH1	ENSG00000258429	PDF	Peptide deformylase, mitochondrial	1.69911		0.0762338	2.70281	0.206295	24.6162	25.0873	25.2956	23.3573	23.4819	23.0626
133	4	1	39.8	10.694	0	13.552	232890000	5	C9IZN5	C9IZN5	ENSG00000128609	NDUFA5		1.66905		0.105512	1.08677	0.19136	26.3437	25.4156	25.3455	22.7651	24.4454	24.8871
360	1	1	19.5	3.9694	0.00092336	6.8042	56244000	2	K7ENI6;K7ERE1;Q8N2U0	K7ENI6;K7ERE1;Q8N2U0	ENSG00000205544;ENSG00000262481	TMEM256	Transmembrane protein 256	1.66533		0.0931824	1.60673	0.196503	24.5145	23.6948	22.9258	21.825	22.0653	22.2487
951	7	7	55	19.856	0	90.856	724720000	13	Q8N183;D6RA56;H0YA50	Q8N183	ENSG00000164182	NDUFAF2	Mimitin, mitochondrial	1.63446		0.0877197	2.78655	0.198937	27.6227	27.1289	27.4155	25.4605	26.0183	25.7849
491	23	9	61.4	32.852	0	227.07	27567000000	143	P05141	P05141	ENSG00000005022	SLC25A5	ADP/ATP translocase 2;ADP/ATP translocase 2, N-terminally processed	1.63318		0.0893418	2.63762	0.198288	32.9124	32.5141	32.4861	31.1857	31.2072	30.6202
1005	1	1	7.3	33.657	0	17.139	50280000	2	Q96ER9-2;Q96ER9	Q96ER9-2;Q96ER9	ENSG00000164051	CCDC51	Coiled-coil domain-containing protein 51	1.6184		0.106707	1.41065	0.189632	23.7782	23.3303	23.8025	21.9495	22.9378	21.1685
393	3	3	48.1	14.379	0	41.952	180030000	5	Q5VV87;Q5VV89;O14880	Q5VV87;Q5VV89;O14880	ENSG00000143198	MGST3	Microsomal glutathione S-transferase 3	1.60821		0.102815	1.99245	0.192576	25.2598	25.0942	25.6141	23.6926	23.1788	24.2721
909	23	4	34.1	72.572	0	53.432	183980000	10	Q5T9A4;Q5T9A4-3;Q5T9A4-2	Q5T9A4;Q5T9A4-3	ENSG00000160072	ATAD3B	ATPase family AAA domain-containing protein 3B	1.56372		0.106133	2.78413	0.190536	25.7061	25.1318	25.3485	23.9792	23.9255	23.5906
256	2	2	11.4	20.835	0.0010152	10.044	73024000	2	F8W0R0;F8VP71;F8VVQ3;F8VZA2;Q6P1Q0-4;Q6P1Q0-2;Q6P1Q0;Q6P1Q0-7;H0YHF4;F8VR33;H0YIV5;F8VS60;F8W1Z2;Q6P1Q0-5	F8W0R0;F8VP71;F8VVQ3;F8VZA2;Q6P1Q0-4;Q6P1Q0-2;Q6P1Q0;Q6P1Q0-7;H0YHF4;F8VR33;H0YIV5;F8VS60;F8W1Z2;Q6P1Q0-5	ENSG00000050426	LETMD1	LETM1 domain-containing protein 1	1.55454		0.135492	0.829463	0.175281	24.3495	23.688	23.7782	24.0317	21.8761	21.2441
920	2	2	12.2	24.587	0	14.281	224060000	6	Q6P4A7-3;B1AMV8;B1AMV7;Q6P4A7	Q6P4A7-3;B1AMV8;B1AMV7;Q6P4A7	ENSG00000183605	SFXN4	Sideroflexin-4	1.55095		0.11508	1.45049	0.182536	25.2772	25.8686	25.6195	24.8779	23.967	23.2676
130	34	34	50.9	78.973	0	323.31	6095500000	118	B9A067;Q16891-2;Q16891-4;Q16891;Q16891-3;C9J406;H7C463;A0A087WYS0;D6RAW4	B9A067;Q16891-2;Q16891-4;Q16891;Q16891-3;C9J406;H7C463	ENSG00000132305	IMMT	MICOS complex subunit MIC60	1.54354		0.107429	3.11457	0.188989	30.5707	30.243	30.4435	28.6066	28.9602	29.0598
1028	2	2	11.1	14.743	0	11.507	62359000	2	V5IRT4;Q9BRT2;Q5TAQ0	V5IRT4;Q9BRT2;Q5TAQ0	ENSG00000137288	UQCC2	Ubiquinol-cytochrome-c reductase complex assembly factor 2	1.50034		0.143541	1.0077	0.172481	24.941	22.8039	22.9301	22.1597	22.1433	21.8709
1052	2	2	12.2	20.576	0	15.007	142990000	4	Q9H0U6	Q9H0U6	ENSG00000112110	MRPL18	39S ribosomal protein L18, mitochondrial	1.47565		0.122757	2.54933	0.179398	25.3885	24.7317	24.9657	23.7559	23.5561	23.3468
270	1	1	14.6	5.2761	0.0095569	5.9807	111870000	5	F8WCB9;F8WDB1;P60604	F8WCB9;F8WDB1;P60604	ENSG00000184787	UBE2G2	Ubiquitin-conjugating enzyme E2 G2	1.4681		0.146611	1.05134	0.169603	25.1524	24.79	23.9367	23.706	22.0617	23.707
1152	4	4	65.2	10.378	0	37.27	280840000	7	Q9Y5J7;G3V2F3;G3V502	Q9Y5J7;G3V2F3;G3V502	ENSG00000100575	TIMM9	Mitochondrial import inner membrane translocase subunit Tim9	1.44135		0.134867	2.82169	0.176065	26.227	25.6711	26.0275	24.3655	24.5571	24.679
51	4	4	13.7	51.462	0	43.076	382190000	7	A0A0A0MRK6;Q13505-3;Q13505;A0A0C4DFQ1;Q13505-2	A0A0A0MRK6;Q13505-3;Q13505;A0A0C4DFQ1;Q13505-2	ENSG00000173171	MTX1	Metaxin-1	1.43539		0.133475	3.69529	0.176982	26.5806	26.3361	26.4305	24.8714	25.1634	25.0063
18	3	3	5.6	78.287	0	33.949	124440000	3	A0A087WW65;O75027-3;O75027;O75027-2;B4DGL8	A0A087WW65;O75027-3;O75027;O75027-2	ENSG00000131269	ABCB7	ATP-binding cassette sub-family B member 7, mitochondrial	1.42438		0.142551	2.07262	0.171718	24.4158	24.3947	25.2506	23.0894	23.3572	23.3414
970	1	1	0.5	216.85	0.00095877	7.9162	2594000000	15	Q8TF72	Q8TF72	ENSG00000138771	SHROOM3	Protein Shroom3	1.40987		0.234279	0.201099	0.13174	28.8843	28.3538	28.2611	21.7011	29.6915	29.8769
318	2	2	11.8	20.08	0	15.498	107130000	4	H7C1U8;Q9BUR5-2;Q9BUR5;A0A0J9YWW6;G3V1B6	H7C1U8;Q9BUR5-2;Q9BUR5;A0A0J9YWW6;G3V1B6	ENSG00000184831	APOO	Apolipoprotein O	1.35314		0.173552	1.27518	0.159236	25.2498	23.6779	23.9784	22.7254	23.1581	22.9632
668	9	9	51.6	23.277	0	93.916	1824500000	28	P48047;H7C0C1;H7C086;H7C068	P48047;H7C0C1	ENSG00000241837;ENSG00000249209	ATP5O	ATP synthase subunit O, mitochondrial	1.348		0.169918	1.87625	0.162055	28.6594	28.6007	28.6701	27.8129	27.3552	26.7182
454	11	11	19.8	83.353	0	105.14	1509000000	31	O95202;O95202-2;O95202-3	O95202	ENSG00000168924	LETM1	LETM1 and EF-hand domain-containing protein 1, mitochondrial	1.34751		0.154262	3.99267	0.166625	28.5542	28.315	28.3053	26.9979	27.1026	27.0315
730	7	7	51.6	20.825	0	50.247	490050000	10	P61224;E7ESV4;F5H7Y6;P61224-3;F5H004;F5GX62;P61224-2;P61224-4;F5H823;B7ZB78;F5H6R7;F5GZG1;A0A0J9YXB3;P62834;A6NIZ1;F5H077;F5GWU8;F5H491;F5H0B7;F5H500;A0A075B6Q0;F5GYB5;F5H4H0;F5GYH7;F8WBC0;O95716	P61224;E7ESV4;F5H7Y6;P61224-3;F5H004;F5GX62;P61224-2;P61224-4;F5H823;B7ZB78;F5H6R7;F5GZG1;A0A0J9YXB3;P62834;A6NIZ1	ENSG00000116473;ENSG00000127314	RAP1B;RAP1A	Ras-related protein Rap-1b;Ras-related protein Rap-1A;Ras-related protein Rap-1b-like protein	1.32664		0.1704	1.98087	0.159993	26.9947	26.3374	26.9018	25.0117	25.6928	25.5496
157	9	9	34.5	26.694	0	94.584	1419200000	27	C9JRZ6;Q9NX63;F8WAR4;F8WD73	C9JRZ6;Q9NX63;F8WAR4	ENSG00000106554	CHCHD3	MICOS complex subunit MIC19	1.31566		0.168816	3.19749	0.161714	28.5323	28.1578	28.1897	26.8793	26.9564	27.0971
723	1	1	8.9	21.258	0.0010204	10.153	62740000	2	P60953	P60953	ENSG00000070831	CDC42	Cell division control protein 42 homolog	1.26736		0.197929	1.01134	0.147572	23.5858	23.5213	24.0431	23.4486	22.4056	21.494
1097	3	3	13.3	21.514	0	19.094	222230000	4	Q9NZE8;D3YTC1;Q9NZE8-2	Q9NZE8;D3YTC1;Q9NZE8-2	ENSG00000132313	MRPL35	39S ribosomal protein L35, mitochondrial	1.18324		0.215259	1.23372	0.140021	26.3722	24.9784	25.2169	24.082	24.41	24.5258
1072	6	6	21.2	50.364	0	66.101	817650000	18	Q9NP92;A0A087WV52	Q9NP92;A0A087WV52	ENSG00000112996	MRPS30	28S ribosomal protein S30, mitochondrial	1.17627		0.207744	2.34404	0.14337	27.7351	27.4002	27.247	26.0426	26.2667	26.5442
380	8	8	51.9	26.099	0	67.94	908560000	24	O00165-5;O00165;O00165-3;O00165-2;E9PIQ7;Q5VYD6;O00165-4;O00165-6	O00165-5;O00165;O00165-3;O00165-2;E9PIQ7	ENSG00000143575	HAX1	HCLS1-associated protein X-1	1.16086		0.212622	2.31081	0.141463	27.8709	27.3221	27.6096	26.1888	26.4965	26.6346
940	4	4	24.9	29.282	0	36.823	545300000	15	Q7Z7H8;Q7Z7H8-2	Q7Z7H8;Q7Z7H8-2	ENSG00000159111	MRPL10	39S ribosomal protein L10, mitochondrial	1.12349		0.218629	2.45341	0.137307	26.9472	26.9256	26.7979	25.6556	25.5325	26.112
617	14	14	28.9	72.691	0	232.35	2604300000	48	P31040;P31040-2;A0A087X1I3;D6RFM5;P31040-3;H0Y8X1	P31040;P31040-2;A0A087X1I3;D6RFM5;P31040-3	ENSG00000073578	SDHA	Succinate dehydrogenase [ubiquinone] flavoprotein subunit, mitochondrial	1.11862		0.218235	3.2046	0.137847	29.1766	28.9448	29.2049	27.8524	28.13	27.9882
903	1	1	3.1	55.795	0	12.773	69551000	2	Q5H907;Q5H909;Q9UNF1-2;Q9UNF1	Q5H907;Q5H909;Q9UNF1-2;Q9UNF1	ENSG00000102316	MAGED2	Melanoma-associated antigen D2	1.10755		0.236806	1.01301	0.130099	24.0132	24.276	23.5395	21.9451	23.0438	23.5173
497	27	27	74.7	56.559	0	323.31	22199000000	214	P06576;H0YH81;F8W079;F8W0P7;H0YI37	P06576;H0YH81;F8W079	ENSG00000110955	ATP5B	ATP synthase subunit beta, mitochondrial;ATP synthase subunit beta	1.08244		0.231059	3.34151	0.133593	32.2379	32.069	32.3002	31.2595	31.1015	30.9988
1078	11	11	68.8	21.232	0	243.8	6953600000	88	Q9NR28-2;Q9NR28;A0A024RBT2;Q9NR28-3;F5H796;F5GX50;F5GXT8;F5GYH3;H7BZK7;F5H0Q4;H7BZQ7	Q9NR28-2;Q9NR28;A0A024RBT2;Q9NR28-3;F5H796;F5GX50;F5GXT8	ENSG00000184047	DIABLO	Diablo homolog, mitochondrial	1.03247		0.245545	2.29556	0.126141	30.6603	30.6127	30.2567	29.4618	29.2531	29.7175
1039	2	2	17	21.405	0	35.851	495760000	7	Q9BYC8	Q9BYC8	ENSG00000106591	MRPL32	39S ribosomal protein L32, mitochondrial	1.02712		0.243357	2.59031	0.125979	26.9612	26.6516	26.5108	25.7617	25.5294	25.7512
248	1	1	2.4	41.512	0.00092937	6.9294	38357000	3	F5GYK7;P43304-2;P43304	F5GYK7;P43304-2;P43304	ENSG00000115159	GPD2	Glycerol-3-phosphate dehydrogenase;Glycerol-3-phosphate dehydrogenase, mitochondrial	1.02006		0.251986	1.85315	0.123725	23.2336	22.6406	23.2083	21.7109	22.1887	22.1227
238	4	4	63.2	8.4518	0	28.311	406570000	10	E9PN17;O75964	E9PN17;O75964	ENSG00000167283;ENSG00000268551	ATP5L	ATP synthase subunit g, mitochondrial	1.01879		0.251447	2.22969	0.124387	26.4066	26.2615	26.5122	25.0407	25.6384	25.4449
1045	16	16	53.2	48.117	0	171.41	2414000000	50	Q9BZE1;S4R369;A6NHR2;H0Y4J2	Q9BZE1;S4R369	ENSG00000116221	MRPL37	39S ribosomal protein L37, mitochondrial	1.01094		0.250996	2.84263	0.12436	29.21	28.8696	28.8392	28.0605	27.8942	27.9312
1089	6	6	28.7	28.449	0	49.713	1192300000	21	Q9NX20;E9PI14	Q9NX20;E9PI14	ENSG00000166902	MRPL16	39S ribosomal protein L16, mitochondrial	1.01046		0.252676	2.72992	0.124162	28.0902	27.9396	27.9124	26.837	26.8503	27.2235
963	1	1	0.9	88.029	0.0078671	6.0465	57437000	3	Q8ND61-2;Q8ND61	Q8ND61-2;Q8ND61	ENSG00000131379	C3orf20	Uncharacterized protein C3orf20	1.00768		0.252154	2.93723	0.124075	23.4032	23.6948	23.7206	22.4739	22.7008	22.6206
1106	1	1	4.6	62.543	0.00097656	8.5794	35552000	2	Q9P270	Q9P270	ENSG00000109171	SLAIN2	SLAIN motif-containing protein 2	1.00748		0.279142	0.804455	0.117435	22.7434	22.7389	23.4224	22.8747	21.0296	21.9779
906	2	2	38.1	14.853	0	26.521	98853000	3	Q5T1J1;Q99720-5;Q99720-2;Q99720	Q5T1J1;Q99720-5;Q99720-2;Q99720	ENSG00000147955	SIGMAR1	Sigma non-opioid intracellular receptor 1	0.985502		0.274702	1.50921	0.118708	24.1645	23.8878	24.7022	23.4501	23.4506	22.8972
727	5	4	24	22.541	0	33.64	483310000	15	P61026;P51153;A0A087WWB9	P61026	ENSG00000084733	RAB10	Ras-related protein Rab-10	0.984827		0.270983	2.0425	0.119984	26.526	26.5267	26.9303	25.3638	25.879	25.7856
643	42	41	59.6	73.68	0	323.31	25050000000	280	P38646;D6RJI2;H0YBG6;D6RA73;H0Y8S0	P38646	ENSG00000113013	HSPA9	Stress-70 protein, mitochondrial	0.984645		0.265411	2.70144	0.121007	32.3595	32.0994	32.5507	31.2716	31.4063	31.3777
589	10	10	40.2	28.908	0	99.825	1448600000	29	P24539;Q5QNZ2	P24539;Q5QNZ2	ENSG00000116459	ATP5F1	ATP synthase F(0) complex subunit B1, mitochondrial	0.969003		0.274034	2.71855	0.119138	28.3113	28.1634	28.2213	27.2876	27.4685	27.0329
443	12	12	78.3	18.491	0	162.29	2846200000	58	O75947;O75947-2;F5H608	O75947;O75947-2	ENSG00000167863	ATP5H	ATP synthase subunit d, mitochondrial	0.964647		0.27616	2.53944	0.118385	29.2586	28.9804	29.3837	28.0731	28.3701	28.2856
635	9	9	38.6	32.996	0	90.043	1614400000	33	P36542;P36542-2	P36542;P36542-2	ENSG00000165629	ATP5C1	ATP synthase subunit gamma, mitochondrial	0.953989		0.281508	2.40732	0.11692	28.3868	28.1874	28.4691	27.636	27.3786	27.1668
86	3	3	46.4	15.436	0	27.858	144100000	6	A0A140TA86;Q5XKP0;K7EIR2;A0A140TA84	A0A140TA86;Q5XKP0	ENSG00000174917	QIL1	Protein QIL1	0.950388		0.284166	1.68883	0.115122	24.96	24.4309	25.1663	23.66	23.9335	24.1125
446	14	14	31.1	67.454	0	163.33	1540100000	42	O94826	O94826	ENSG00000154174	TOMM70A	Mitochondrial import receptor subunit TOM70	0.948167		0.283075	2.52447	0.116379	28.4552	28.2048	28.2999	27.6273	27.2374	27.2506
574	8	8	32.9	31.629	0	60.229	805370000	15	P21912;A0A087WWT1;A0A087WXX8	P21912;A0A087WWT1;A0A087WXX8	ENSG00000117118	SDHB	Succinate dehydrogenase [ubiquinone] iron-sulfur subunit, mitochondrial	0.937313		0.283051	2.89225	0.115487	27.3325	27.2406	27.5219	26.2889	26.4232	26.571
116	10	0	30.1	48.099	0	126.06	5685300000	50	B4DLN1;I3L1E8;F6QW41	B4DLN1	ENSG00000183048;ENSG00000262660			0.935283		0.289698	1.74977	0.113494	30.6539	30.0388	29.8897	29.2106	29.1927	29.3733
532	1	1	3.4	23.408	0.0027372	6.4723	56184000	2	P11234;P11233;P11234-3;P11234-2	P11234;P11233;P11234-3;P11234-2	ENSG00000006451;ENSG00000144118	RALB;RALA	Ras-related protein Ral-B;Ras-related protein Ral-A	0.92687		0.294918	1.30647	0.111237	23.9254	22.8662	23.7662	22.5316	22.5739	22.6717
578	2	2	27	9.8774	0	10.919	57782000	2	P35321;P22528	P35321;P22528	ENSG00000169469;ENSG00000169474	SPRR1A;SPRR1B	Cornifin-A;Cornifin-B	0.921682		0.303407	0.397092	0.102622	22.8618	23.9337	23.1072	21.4484	21.4577	24.2315
1161	4	4	33.8	15.512	0	62.631	2317100000	23	Q9Y6H1;Q5T1J5	Q9Y6H1;Q5T1J5	ENSG00000106153	CHCHD2;CHCHD2P9	Coiled-coil-helix-coiled-coil-helix domain-containing protein 2;Putative coiled-coil-helix-coiled-coil-helix domain-containing protein CHCHD2P9, mitochondrial	0.917535		0.29085	2.85344	0.113047	29.0479	28.9489	28.7237	27.8573	28.0553	28.0553
188	3	3	38.7	10.474	0	20.591	580340000	7	D6RAN8;Q9P0M9;H7C5U8	D6RAN8;Q9P0M9;H7C5U8	ENSG00000108826	MRPL27	39S ribosomal protein L27, mitochondrial	0.909033		0.299573	1.25934	0.109013	27.3509	26.4625	26.9704	25.6432	26.0073	26.4062
1034	2	2	6.5	60.54	0	11.176	107150000	4	Q9BVP2-2;Q9BVP2	Q9BVP2-2;Q9BVP2	ENSG00000163938	GNL3	Guanine nucleotide-binding protein-like 3	0.905719		0.305728	0.331311	0.0992444	24.3143	24.4777	24.0047	24.4855	24.4694	21.1247
1004	4	4	50	12.107	0	40.716	740150000	14	Q96EL3;B9A051	Q96EL3	ENSG00000204822	MRPL53	39S ribosomal protein L53, mitochondrial	0.895599		0.300275	2.06739	0.109405	27.4825	26.9988	27.2633	26.4843	26.4661	26.1074
720	27	1	77.9	41.736	0	33.68	1142600000	13	P60709;G5E9R0;E7EVS6;C9JZR7;Q6S8J3;C9JUM1;C9JTX5;P63267-2;A5A3E0;P0CG38;Q562R1;P0CG39;Q9BYX7	P60709	ENSG00000075624	ACTB	Actin, cytoplasmic 1;Actin, cytoplasmic 1, N-terminally processed	0.879047		0.303939	0.414533	0.0987462	27.31	27.7733	27.6139	28.1886	26.7689	25.1026
321	1	1	19	18.038	0	26.558	152340000	3	I3L1T3;Q9GZP9	I3L1T3;Q9GZP9	ENSG00000072849	DERL2	Derlin-2	0.857059		0.3016	0.238514	0.0910309	24.8304	24.6064	24.5033	25.4415	24.9468	20.9807
212	8	1	21.9	44.485	0.00094967	7.607	49447000	2	E9PCS8;E7EQY4;E7EV10;Q9BTC8-2;Q9BTC8;D6W5A2;E9PF88	E9PCS8;E7EQY4;E7EV10;Q9BTC8-2;Q9BTC8;D6W5A2	ENSG00000057935	MTA3	Metastasis-associated protein MTA3	0.836371		0.302329	0.561829	0.0965708	22.8026	23.1289	23.7422	23.5225	22.1632	21.479
869	6	5	9.7	105.38	0	41.144	325780000	13	Q15029-2;Q15029-3;Q15029;K7EP67;K7EJ74	Q15029-2;Q15029-3;Q15029;K7EP67;K7EJ74	ENSG00000108883	EFTUD2	116 kDa U5 small nuclear ribonucleoprotein component	0.824318		0.304471	0.888649	0.0977571	26.0491	26.3155	25.5602	25.5996	25.4386	24.4135
249	2	2	4.3	64.872	0	19.982	125660000	6	F5GZS6;J3KPF3;P08195-2;P08195-3;P08195;P08195-4;H0YFX4;F5GZI0	F5GZS6;J3KPF3;P08195-2;P08195-3;P08195;P08195-4;H0YFX4;F5GZI0	ENSG00000168003	SLC3A2	4F2 cell-surface antigen heavy chain	0.801673		0.299044	0.386901	0.0903523	24.4104	24.4511	24.7832	24.3888	24.8161	22.0348
58	1	1	1.3	79.806	0.0094991	5.9411	109600000	3	H7C276;H3BUD4;A0A0A0MT40;Q9UPR0-2;Q15111-2;Q9UPR0-3;Q15111;Q9UPR0	H7C276;H3BUD4;A0A0A0MT40;Q9UPR0-2;Q15111-2;Q9UPR0-3;Q15111;Q9UPR0	ENSG00000115896;ENSG00000154822	PLCL2;PLCL1	Phosphoinositide phospholipase C;Inactive phospholipase C-like protein 2;Inactive phospholipase C-like protein 1	0.795794		0.297988	0.240787	0.0855408	24.4631	24.0795	24.0906	24.6314	24.7914	20.8229
901	5	1	9.5	58.264	0.00099502	9.2866	278020000	5	Q58FF6	Q58FF6		HSP90AB4P	Putative heat shock protein HSP 90-beta 4	0.7934		0.299237	0.74571	0.0934688	25.7065	25.9773	25.5508	25.7735	24.9433	24.1377
1159	6	6	10.4	90.359	0	74.147	379830000	8	Q9Y6A5;Q8IX09;C9JWI7;H0Y8F2;E7EMT0;C9JA91	Q9Y6A5	ENSG00000013810	TACC3	Transforming acidic coiled-coil-containing protein 3	0.776782		0.302093	3.25973	0.0961692	26.2658	26.2626	26.21	25.566	25.3214	25.5205
593	30	30	63.3	59.75	0	323.31	18224000000	178	P25705;P25705-2;P25705-3;K7EK77;K7ENJ4;K7ERX7;K7EJP1;K7EQH4;K7ESA0	P25705;P25705-2;P25705-3	ENSG00000152234	ATP5A1	ATP synthase subunit alpha, mitochondrial	0.770538		0.299344	2.5784	0.0949442	31.8408	31.7021	31.9209	30.8579	31.1466	31.1478
78	1	1	2.8	70.708	0.00092166	6.8012	41066000	2	A0A0G2JQM1;A0A0G2JS82;O94973-3;O94973;O94973-2;O95782-2;O95782	A0A0G2JQM1;A0A0G2JS82;O94973-3;O94973;O94973-2;O95782-2;O95782	ENSG00000183020;ENSG00000196961	AP2A2;AP2A1	AP-2 complex subunit alpha-2;AP-2 complex subunit alpha-1	0.73731		0.298303	0.815574	0.087582	22.8166	23.1154	23.2419	22.8345	22.5927	21.5348
987	9	9	49.1	24.915	0	89.581	1913300000	34	Q96A35;X6RJ73;X6RHI2;X6RIR5	Q96A35;X6RJ73	ENSG00000143314	MRPL24	39S ribosomal protein L24, mitochondrial	0.736781		0.301432	2.54679	0.090817	28.7761	28.4279	28.458	27.7955	27.8034	27.8528
71	7	7	32.5	24.325	0	78.672	1022200000	24	E7ESL0;A0A0C4DGX2;J3KQY1;Q9NWU5;Q9NWU5-2;Q9NWU5-3	E7ESL0;A0A0C4DGX2;J3KQY1;Q9NWU5;Q9NWU5-2;Q9NWU5-3	ENSG00000082515	MRPL22	39S ribosomal protein L22, mitochondrial	0.721272		0.299331	0.974463	0.0864129	27.7129	27.538	27.5624	27.4523	26.9286	26.2686
1070	9	9	35.2	27.085	0	78.939	1408500000	44	Q9HD33-2;Q9HD33;Q9HD33-3	Q9HD33-2;Q9HD33;Q9HD33-3	ENSG00000136522	MRPL47	39S ribosomal protein L47, mitochondrial	0.706861		0.297907	4.10319	0.0878872	28.0591	28.1048	28.148	27.4515	27.3338	27.406
1054	9	9	39.1	31.705	0	102.34	1616100000	33	Q9H2W6;A0A087WT90;A0A087WT51	Q9H2W6	ENSG00000259494	MRPL46	39S ribosomal protein L46, mitochondrial	0.695392		0.298642	3.06503	0.0860882	28.4279	28.2601	28.2656	27.6843	27.5131	27.67
330	6	6	29.7	21.905	0	46.887	541990000	9	J3KS15;Q14197;J3QRF8	J3KS15;Q14197	ENSG00000167862	ICT1	Peptidyl-tRNA hydrolase ICT1, mitochondrial	0.674571		0.311018	1.2525	0.0817383	26.8481	26.8134	26.501	26.0557	25.6476	26.4354
728	3	3	23.8	20.409	0	24.358	248270000	5	X6RFL8;P61106	X6RFL8;P61106	ENSG00000119396	RAB14	Ras-related protein Rab-14	0.671109		0.311325	1.4123	0.0816302	25.6304	25.5433	25.6945	24.5597	25.3088	24.9864
1000	11	11	37.4	44.596	0	104.69	1646700000	36	Q96DV4;Q96DV4-2	Q96DV4	ENSG00000204316	MRPL38	39S ribosomal protein L38, mitochondrial	0.664735		0.311016	1.80401	0.0814142	28.4702	28.3627	28.0742	27.8078	27.4188	27.6863
1066	8	8	34.9	37.535	0	93.25	1335800000	36	Q9H9J2	Q9H9J2	ENSG00000135900	MRPL44	39S ribosomal protein L44, mitochondrial	0.659286		0.311252	3.59572	0.0818608	28.0882	27.9557	28.0369	27.4422	27.3356	27.3251
73	2	2	4.2	86.823	0	14.968	80752000	3	Q5QPR4;J3QR29;A0A0D9SEI3;Q5QPR3;B7ZVY7;A0A0D9SER5;A0A0D9SEN2;J3QR44;P21127-5;P21127-10;P21127-6;P21127-9;Q9UQ88-4;P21127-8;Q9UQ88-3;Q9UQ88-2;P21127-3;P21127-2;Q9UQ88;P21127;J3KS35;E7ESP2;Q9UQ88-8;Q9UQ88-5;Q9UQ88-10;P21127-12;P21127-4;Q9UQ88-9	Q5QPR4;J3QR29;A0A0D9SEI3;Q5QPR3;B7ZVY7;A0A0D9SER5;A0A0D9SEN2;J3QR44;P21127-5;P21127-10;P21127-6;P21127-9;Q9UQ88-4;P21127-8;Q9UQ88-3;Q9UQ88-2;P21127-3;P21127-2;Q9UQ88;P21127;J3KS35;E7ESP2;Q9UQ88-8;Q9UQ88-5;Q9UQ88-10;P21127-12;P21127-4;Q9UQ88-9	ENSG00000008128;ENSG00000248333	CDK11A;CDK11B;CDC2L1	Cyclin-dependent kinase 11B;Cyclin-dependent kinase 11A	0.654341		0.320494	0.270284	0.0729527	23.353	23.7336	24.142	23.964	24.0959	21.2056
714	4	4	42	7.9331	0	26.92	833520000	17	P56385	P56385	ENSG00000169020	ATP5I	ATP synthase subunit e, mitochondrial	0.653159		0.312068	1.30347	0.0793171	27.2655	27.3304	27.4609	26.2438	26.9248	26.9288
885	4	4	26.1	17.781	0	31.33	835570000	17	Q16540;A6NJD9;A8MVT4;A8MYK1;H7C2P7	Q16540;A6NJD9;A8MVT4;A8MYK1;H7C2P7	ENSG00000214026	MRPL23	39S ribosomal protein L23, mitochondrial	0.650775		0.311886	1.74595	0.0796734	27.6289	27.2939	27.1336	26.5905	26.649	26.8646
1117	2	2	11.6	24.347	0	16.759	107740000	6	Q9UL25	Q9UL25	ENSG00000080371	RAB21	Ras-related protein Rab-21	0.644121		0.312882	0.890051	0.0772577	24.3553	24.0065	24.5578	23.0984	24.1025	23.7863
1085	28	9	48.6	66.217	0	295.21	4946000000	105	Q9NVI7-2;Q9NVI7;H0Y2W2;Q9NVI7-3;Q5SV16;Q5T2N8;J3QSF3	Q9NVI7-2;Q9NVI7;H0Y2W2;Q9NVI7-3	ENSG00000197785	ATAD3A	ATPase family AAA domain-containing protein 3A	0.640127		0.314191	1.91962	0.0785748	30.1597	29.8538	29.7743	29.3189	29.1242	29.4242
949	6	6	62.8	15.383	0	56.493	1223200000	26	Q8IXM3	Q8IXM3	ENSG00000182154	MRPL41	39S ribosomal protein L41, mitochondrial	0.638307		0.313524	1.84482	0.0782822	28.0714	27.792	27.791	27.1231	27.1251	27.4914
959	3	3	11.9	40.744	0	28.851	310800000	9	Q8NBU5;Q8NBU5-2	Q8NBU5	ENSG00000138138	ATAD1	ATPase family AAA domain-containing protein 1	0.634987		0.313714	1.44383	0.0773959	25.8404	25.7232	26.1273	25.3433	24.9436	25.499
1086	9	9	51.5	22.184	0	89.35	1128100000	22	Q9NVS2;Q5QPA5;Q9NVS2-2;Q9NVS2-3	Q9NVS2;Q5QPA5;Q9NVS2-2;Q9NVS2-3	ENSG00000096080	MRPS18A	28S ribosomal protein S18a, mitochondrial	0.631227		0.312701	2.55621	0.0779669	27.9276	27.7369	27.6665	27.0905	27.0888	27.258
966	10	10	46.8	25.384	0	119.47	1145900000	22	Q8TAE8	Q8TAE8	ENSG00000179271	GADD45GIP1	Growth arrest and DNA damage-inducible proteins-interacting protein 1	0.628621		0.315593	1.40248	0.076578	27.9365	27.7636	27.5822	27.204	26.7869	27.4055
613	2	2	13.7	17.49	0	18.741	813900000	7	P30049	P30049	ENSG00000099624	ATP5D	ATP synthase subunit delta, mitochondrial	0.610823		0.317804	2.34534	0.0753535	27.4084	27.1496	27.3717	26.5838	26.8214	26.692
193	1	1	26	14.846	0	16.379	314960000	5	D6RFH4;H3BUX2;J3KNF8;O43169	D6RFH4;H3BUX2;J3KNF8;O43169	ENSG00000103018	CYB5B	Cytochrome b5 type B	0.603514		0.322623	0.661239	0.071732	25.568	25.5722	26.4167	25.6986	25.3735	24.6743
568	3	3	44.4	12.587	0	140.22	1171200000	16	P18859;P18859-2;A8MUH2	P18859;P18859-2;A8MUH2	ENSG00000154723	ATP5J	ATP synthase-coupling factor 6, mitochondrial	0.594765		0.320701	1.65458	0.0728536	27.7894	27.7871	27.8934	26.9102	27.4168	27.3585
693	4	4	10.8	57.861	0	41.967	444430000	15	P52292;J3QLL0;J3KS65	P52292;J3QLL0;J3KS65	ENSG00000182481;ENSG00000262472	KPNA2	Importin subunit alpha-1	0.590557		0.320899	2.79278	0.0731091	26.3183	26.5283	26.3514	25.7255	25.8641	25.8367
1112	3	3	16.4	34.094	0	17.72	148600000	2	Q9UHQ9;H7C0R7	Q9UHQ9;H7C0R7	ENSG00000159348	CYB5R1	NADH-cytochrome b5 reductase 1	0.579302		0.322159	1.9238	0.0712339	24.6028	24.9461	24.9883	24.3582	24.2602	24.181
104	4	4	21.3	18.657	0	28.803	835150000	17	H0Y6Y8;B1AL05;Q8N983-4;Q8N983-3;Q8N983-2;Q8N983;Q8N983-6;Q8N983-7;H0YBU8;M0R051	H0Y6Y8;B1AL05;Q8N983-4;Q8N983-3;Q8N983-2;Q8N983;Q8N983-6;Q8N983-7;H0YBU8	ENSG00000055950	MRPL43	39S ribosomal protein L43, mitochondrial	0.576565		0.321745	1.78588	0.0707894	27.328	27.1792	26.9007	26.5183	26.4592	26.7007
1081	5	5	66.2	15.521	0	131.35	1258200000	32	Q9NS69	Q9NS69	ENSG00000100216	TOMM22	Mitochondrial import receptor subunit TOM22 homolog	0.575115		0.32199	1.75458	0.070587	28.0456	27.6342	28.0561	27.3129	27.4326	27.265
115	21	19	54.5	50.431	0	276.52	13307000000	159	B4DJV2;O75390;A0A0C4DGI3;H0YIC4;F8VRI6;F8VPA1;F8VR34;H0YH82;F8VPF9;F8VTT8;F8W1S4;F8W4S1;F8VRP1;F8VX68;F8W642;F8VZK9;F8VX07;F8VU34;F8W0J2;F8VP03	B4DJV2;O75390;A0A0C4DGI3	ENSG00000062485	CS	Citrate synthase;Citrate synthase, mitochondrial	0.572095		0.320561	1.2891	0.0696992	31.3643	31.4958	31.0503	30.654	30.4999	31.0402
600	4	2	18	27.764	0	23.744	91915000	5	P27348;E9PG15;Q04917	P27348;E9PG15;Q04917	ENSG00000128245;ENSG00000134308	YWHAQ;YWHAH	14-3-3 protein theta;14-3-3 protein eta	0.556226		0.330035	0.717555	0.0665788	24.1008	23.9251	24.6456	23.2039	24.1723	23.6267
609	2	2	13.8	28.993	0	17.318	135960000	2	P30040;F8VY02;P30040-2	P30040;F8VY02;P30040-2	ENSG00000089248	ERP29	Endoplasmic reticulum resident protein 29	0.548949		0.336976	0.529395	0.064914	24.1534	24.1697	25.4875	23.8267	24.1513	24.1858
683	4	3	23.6	23.482	0	29.068	273900000	11	P51148;P51148-2;K7ERI8;K7ERQ8;F8WCY6;F8WD79;F8VPW9;F8VSF8;F8VWZ7;F8VWU4;F8VVZ0;F8VUA5;F8VVK3;K7ENY4;P20339-2;P20339	P51148;P51148-2;K7ERI8;K7ERQ8	ENSG00000108774;ENSG00000261378;ENSG00000267261	RAB5C	Ras-related protein Rab-5C	0.545528		0.330778	1.14784	0.0663376	25.4155	25.4462	25.9523	24.7793	25.1831	25.215
678	5	5	12.6	68.058	0	56.951	298710000	11	P49748-2;P49748;P49748-3;J3QRJ8;G3V1M7;J3KS89;K7EQP4	P49748-2;P49748;P49748-3	ENSG00000072778	ACADVL	Very long-chain specific acyl-CoA dehydrogenase, mitochondrial	0.531839		0.34046	0.771735	0.0639427	26.1341	25.4783	25.8983	25.4293	24.8183	25.6675
1049	16	16	28.8	75.448	0	149.53	1825000000	40	Q9H078-2;Q9H078-3;Q9H078;Q9H078-5;H0YGM0;Q9H078-4;F5GX99;F5H7A5;F5H392	Q9H078-2;Q9H078-3;Q9H078;Q9H078-5;H0YGM0;Q9H078-4	ENSG00000162129	CLPB	Caseinolytic peptidase B protein homolog	0.523325		0.340981	1.28438	0.0638898	28.6715	28.2087	28.3449	27.6516	27.8918	28.1116
854	2	2	1.2	218.52	0	16.17	156930000	8	Q14008-2;Q14008;Q14008-3;H0YCF6;H0YEK7;H0YDX5	Q14008-2;Q14008;Q14008-3;H0YCF6;H0YEK7;H0YDX5	ENSG00000175216	CKAP5	Cytoskeleton-associated protein 5	0.505747		0.347596	1.81751	0.0622515	24.9738	24.7601	25.0028	24.2217	24.4428	24.555
490	8	8	20.1	56.381	0	56.373	305480000	8	P05091;P05091-2;S4R3S4;F8VP50;H0Y2X5;H0YMG7;O94788-4;O94788-2;O94788-3;P00352;P47895;P30837;O94788	P05091;P05091-2	ENSG00000111275	ALDH2	Aldehyde dehydrogenase, mitochondrial	0.484575		0.374965	0.435449	0.0571653	25.2036	25.4662	26.5978	24.8619	25.5615	25.3904
297	3	3	30.9	16.458	0	50.642	306810000	9	H0YMM1;H0YKS4;H0YMD0;H0YMU9;H0YN42;P07355;P07355-2;H0YKL9;H0YKZ7;H0YLV6;H0YMT9;H0YKX9;H0YMW4;H0YNP5;H0YM50;A6NMY6;H0YLE2;H0YN52;H0YMD9;H0YNA0;H0YKV8;H0YN28;H0YL33	H0YMM1;H0YKS4;H0YMD0;H0YMU9;H0YN42;P07355;P07355-2;H0YKL9;H0YKZ7;H0YLV6;H0YMT9;H0YKX9;H0YMW4;H0YNP5;H0YM50;A6NMY6	ENSG00000182718	ANXA2;ANXA2P2	Annexin;Annexin A2;Putative annexin A2-like protein	0.479703		0.38714	0.328986	0.055779	24.7524	26.4189	25.8127	24.7098	24.9685	25.8667
1041	8	8	50	20.692	0	93.6	1744900000	32	Q9BYD1;E5RJI7;H0YAX3;E5RFI2	Q9BYD1;E5RJI7	ENSG00000172172	MRPL13	39S ribosomal protein L13, mitochondrial	0.470514		0.37299	1.64365	0.0578694	28.5912	28.2965	28.1976	27.8108	27.8651	27.9978
833	7	7	34	30.156	0	60.527	1009700000	30	Q13084;A2IDC6;A2IDC7;Q4TT37	Q13084;A2IDC6;A2IDC7;Q4TT37	ENSG00000086504	MRPL28	39S ribosomal protein L28, mitochondrial	0.45119		0.387228	1.97855	0.0557066	27.7137	27.4755	27.4662	26.9984	27.1056	27.1979
782	1	1	31.8	5.0256	0.0010091	9.827	106090000	3	P63313	P63313	ENSG00000034510	TMSB10	Thymosin beta-10	0.450427		0.433077	0.162512	0.0498147	23.5498	23.9887	24.6757	24.8925	24.2979	21.6726
938	2	2	0.6	299.42	0.0010288	10.366	87012000	2	Q7Z333-3;Q7Z333;Q7Z333-4;X6RI79	Q7Z333-3;Q7Z333;Q7Z333-4;X6RI79	ENSG00000107290	SETX	Probable helicase senataxin	0.439836		0.423058	0.299868	0.0511687	24.884	23.9272	23.3098	22.8645	23.7968	24.1402
967	4	4	28.2	15.191	0	27.271	363820000	16	Q8TCC3-3;Q8TCC3;Q8TCC3-2;B8ZZV5	Q8TCC3-3;Q8TCC3;Q8TCC3-2;B8ZZV5	ENSG00000185414	MRPL30	39S ribosomal protein L30, mitochondrial	0.436719		0.402303	1.82864	0.0538728	26.0907	25.9622	26.1549	25.5622	25.524	25.8115
1021	4	4	16	50.352	0	28.501	215900000	2	Q99832-4;Q99832-3;Q99832;Q99832-2;F8WAM2	Q99832-4;Q99832-3;Q99832;Q99832-2	ENSG00000135624	CCT7	T-complex protein 1 subunit eta	0.435506		0.453487	0.131079	0.0472268	23.7972	26.3103	23.891	26.03	23.1936	23.4682
996	4	4	14.6	52.623	0	40.715	427930000	8	Q96CS3	Q96CS3	ENSG00000113194	FAF2	FAS-associated factor 2	0.412197		0.423232	2.3026	0.0510552	26.1752	26.303	26.3961	25.8543	25.9506	25.8328
1025	16	16	66.1	36.724	0	279.38	10600000000	130	Q9BQA1;Q9BQA1-2;H0Y711	Q9BQA1;Q9BQA1-2;H0Y711	ENSG00000116455	WDR77	Methylosome protein 50	0.407454		0.443906	0.401714	0.0483364	30.9554	30.9375	30.8435	31.3301	30.289	29.8949
430	6	6	29.3	24.593	0	50.96	548630000	13	O75396;A0A087X1A9	O75396		SEC22B	Vesicle-trafficking protein SEC22b	0.407384		0.434944	0.795939	0.0494612	26.363	26.468	27.045	26.36	26.2801	26.0138
541	9	9	32.4	47.036	0	131.74	1253900000	19	P12532;F8WCN3;P12532-2;C9JSQ1;C9JJX8;C9J995;C9J8F6;C9J6W7;C9JT96;P17540	P12532;F8WCN3;P12532-2;C9JSQ1	ENSG00000223572;ENSG00000237289	CKMT1A;CKMT1B	Creatine kinase U-type, mitochondrial	0.402507		0.434801	1.23099	0.0493657	27.7646	27.9584	27.6907	27.2676	27.2742	27.6644
367	8	8	43	33.792	0	115.55	1824300000	30	K7ES61;Q9BYD3;X6RAY8;Q9BYD3-2;K7ELQ0;K7EKI4;K7ELF1;K7EJ73	K7ES61;Q9BYD3;X6RAY8;Q9BYD3-2;K7ELQ0;K7EKI4;K7ELF1	ENSG00000105364	MRPL4	39S ribosomal protein L4, mitochondrial	0.392808		0.443994	1.17835	0.0481576	28.5947	28.3499	28.2059	27.9735	27.8127	28.1859
937	4	4	34.6	22.814	0	70.373	780640000	28	Q7Z2W9;Q7Z2W9-2;F5H7V8;H3BUY0	Q7Z2W9;Q7Z2W9-2;F5H7V8;H3BUY0	ENSG00000197345	MRPL21	39S ribosomal protein L21, mitochondrial	0.389969		0.445816	1.29739	0.0479026	27.3937	27.0616	27.0334	26.8529	26.6122	26.8536
1075	7	7	45.1	24.49	0	70.36	1409400000	28	Q9NQ50	Q9NQ50	ENSG00000185608	MRPL40	39S ribosomal protein L40, mitochondrial	0.383154		0.453784	1.39615	0.0471402	28.1807	27.8663	27.9394	27.5212	27.5322	27.7837
640	5	5	39.6	21.086	0	44.417	346070000	9	X6RJP6;P37802;P37802-2	X6RJP6;P37802;P37802-2	ENSG00000158710	TAGLN2	Transgelin-2	0.382918		0.469921	0.433958	0.0457061	25.5353	25.671	26.5226	25.1478	25.5313	25.901
90	2	2	4.4	42.932	0	14.169	103170000	6	A4D1E9;C9J8R7;C9JNI1;C9JEQ8;A4D1E9-2	A4D1E9;C9J8R7;C9JNI1;C9JEQ8;A4D1E9-2	ENSG00000105793	GTPBP10	GTP-binding protein 10	0.371943		0.475157	0.762415	0.0452241	24.6163	23.9975	23.9902	23.8071	23.9875	23.6937
146	1	1	22.4	5.8575	0.0010183	10.092	952690000	6	C9JB90;C9JU14;J3KR73;P20340-4;Q9NRW1-2;Q9NRW1;P20340-2;P20340;Q14964	C9JB90;C9JU14;J3KR73;P20340-4;Q9NRW1-2;Q9NRW1;P20340-2;P20340;Q14964	ENSG00000154917;ENSG00000175582;ENSG00000179331	RAB6B;RAB6A;RAB39A	Ras-related protein Rab-6A;Ras-related protein Rab-6B;Ras-related protein Rab-39A	0.37117		0.472249	1.04653	0.0454497	27.5868	27.2051	27.5751	26.8651	27.2014	27.1871
708	8	2	22.3	49.263	0	60.423	253230000	7	P55795	P55795	ENSG00000126945;ENSG00000268642	HNRNPH2	Heterogeneous nuclear ribonucleoprotein H2	0.369712		0.542507	0.0925316	0.0392264	24.8308	25.2267	25.1691	25.8704	26.3662	21.8809
1043	10	10	43.7	36.908	0	106.06	1605000000	35	Q9BYD6;H0Y8N7	Q9BYD6;H0Y8N7	ENSG00000169288	MRPL1	39S ribosomal protein L1, mitochondrial	0.369116		0.478159	0.858133	0.0450144	28.352	28.208	27.9461	28.1212	27.6385	27.639
939	4	4	37.5	15.128	0	48.783	995430000	19	Q7Z7F7;Q7Z7F7-2;X6R631;X6RIW1	Q7Z7F7;Q7Z7F7-2;X6R631;X6RIW1	ENSG00000162910	MRPL55	39S ribosomal protein L55, mitochondrial	0.365662		0.478756	1.17947	0.0448899	27.7406	27.4576	27.3591	27.154	26.9966	27.3097
44	12	12	42.5	35.29	0	77.135	2467500000	23	A0A087X2D5;Q9BRJ2;A0A0G2JMS5;A0A087WU62	A0A087X2D5;Q9BRJ2;A0A0G2JMS5;A0A087WU62	ENSG00000174100;ENSG00000259980	MRPL45	39S ribosomal protein L45, mitochondrial	0.351185		0.495889	1.04596	0.0430493	29.0987	28.7864	28.558	28.4451	28.4459	28.4986
48	12	12	55	30.348	0	193.25	4214300000	72	A0A0A0MR02;P45880-2;P45880;P45880-1;Q5JSD2;Q5JSD1;A2A3S1	A0A0A0MR02;P45880-2;P45880;P45880-1;Q5JSD2;Q5JSD1	ENSG00000165637	VDAC2	Voltage-dependent anion-selective channel protein 2	0.348575		0.506275	0.705703	0.0423778	29.5195	29.3199	29.8537	29.2928	29.4516	28.9029
437	13	13	39	52.642	0	112.03	1234200000	29	O75688;C9JIR6;O75688-4;O75688-2;B8ZZF0;O75688-5;O75688-3;E9PKB5;P35813-2;P35813;P35813-3;E9PL75;E9PJN3	O75688;C9JIR6;O75688-4;O75688-2;B8ZZF0;O75688-5	ENSG00000138032	PPM1B	Protein phosphatase 1B	0.329888		0.529692	0.697343	0.0401538	27.8344	28.1299	27.4895	27.6633	27.5174	27.2835
955	7	7	56.3	18.325	0	74.79	1108900000	24	Q8N5N7;Q8N5N7-2	Q8N5N7;Q8N5N7-2	ENSG00000136897	MRPL50	39S ribosomal protein L50, mitochondrial	0.329274		0.528388	1.11344	0.040456	27.8898	27.573	27.4819	27.372	27.1922	27.3927
1042	8	8	37.1	30.243	0	66.624	1468600000	34	Q9BYD2;Q5SZR1	Q9BYD2;Q5SZR1	ENSG00000143436	MRPL9	39S ribosomal protein L9, mitochondrial	0.328879		0.528079	1.27266	0.0404962	28.1684	28.0166	28.0343	27.7446	27.5511	27.9369
707	20	20	48.5	48.879	0	181.16	6493100000	100	P55084-2;P55084;F5GZQ3;B5MD38;C9JEY0;C9JE81;C9K0M0	P55084-2;P55084;F5GZQ3;B5MD38	ENSG00000138029	HADHB	Trifunctional enzyme subunit beta, mitochondrial;3-ketoacyl-CoA thiolase	0.318714		0.547539	0.587375	0.0386684	30.2042	29.9852	30.4048	30.2545	29.8544	29.5292
436	22	22	15	244.5	0	196.54	1711300000	39	O75643;O75643-2;B4E0P5	O75643	ENSG00000144028	SNRNP200	U5 small nuclear ribonucleoprotein 200 kDa helicase	0.31586		0.544918	1.18728	0.0388748	28.2768	28.3631	28.111	27.7336	28.0183	28.0513
65	3	3	4.2	117.46	0	19.594	133300000	7	A0A0C4DG89;Q7L014;D6RJA6	A0A0C4DG89;Q7L014;D6RJA6	ENSG00000145833	DDX46	Probable ATP-dependent RNA helicase DDX46	0.311778		0.55112	1.09652	0.0383316	24.7345	24.4143	24.672	24.3355	24.1214	24.4287
684	6	6	34.3	23.489	0	82.927	963740000	17	P51149;C9J592;C9J4V0;C9J8S3;C9J7D1;C9J4S4;C9IZZ0	P51149;C9J592;C9J4V0;C9J8S3;C9J7D1;C9J4S4;C9IZZ0	ENSG00000075785	RAB7A	Ras-related protein Rab-7a	0.308256		0.56399	0.581695	0.0374266	27.2837	27.2388	27.6078	26.8648	27.4799	26.8609
1026	2	2	19.6	12.266	0	15.145	599440000	12	Q9BQC6	Q9BQC6	ENSG00000173141	MRPL57	Ribosomal protein 63, mitochondrial	0.307068		0.559979	0.996989	0.0377027	27.0587	26.6585	26.6255	26.4056	26.4769	26.539
62	1	1	15.4	7.2883	0.00091996	6.7082	79037000	2	F5H895;A0A0B4J239;F5GXX5;P61803	F5H895;A0A0B4J239;F5GXX5;P61803	ENSG00000129562	DAD1	Dolichyl-diphosphooligosaccharide--protein glycosyltransferase subunit DAD1	0.302053		0.616762	0.104964	0.0334244	23.6639	23.6635	23.4942	24.6148	24.0395	21.2613
527	4	4	12.1	42.981	0	29.199	269990000	9	P10644;K7EPB2;P10644-2;K7EM13;K7EKR1;K7EPR5;K7EQK3;K7EMU2;X6RAV4;K7EMZ6;K7EIE5;K7EID3;K7EJ40;K7EK41;H7BYW5;C9JSK5;P31321	P10644;K7EPB2;P10644-2;K7EM13	ENSG00000108946	PRKAR1A	cAMP-dependent protein kinase type I-alpha regulatory subunit;cAMP-dependent protein kinase type I-alpha regulatory subunit, N-terminally processed	0.29999		0.585464	0.315889	0.0357617	25.2712	25.6986	25.8305	25.9999	24.9373	24.963
994	6	6	35.5	15.641	0	38.552	460540000	14	Q96C01;E7EQY1;C9J2Y4;C9JF51	Q96C01;E7EQY1	ENSG00000035141	FAM136A	Protein FAM136A	0.295909		0.579349	0.947236	0.036325	26.1994	26.2498	26.5178	26.0499	26.2002	25.8293
682	3	3	11.4	54.719	0	24.49	116830000	3	P50991-2;P50991	P50991-2;P50991	ENSG00000115484	CCT4	T-complex protein 1 subunit delta	0.291247		0.586629	0.770469	0.0356305	24.1684	24.6912	24.2072	23.9742	24.1069	24.112
469	7	7	38.8	31.628	0	131.28	899280000	25	P00387-2;P00387;P00387-3;B1AHF3	P00387-2;P00387;P00387-3;B1AHF3	ENSG00000100243	CYB5R3	NADH-cytochrome b5 reductase 3;NADH-cytochrome b5 reductase 3 membrane-bound form;NADH-cytochrome b5 reductase 3 soluble form	0.280507		0.609138	0.436122	0.0338956	27.2273	26.9792	27.6852	26.9468	27.3614	26.742
125	7	6	50	19.325	0	112.9	842880000	24	B5MD17;J3KS05;P83916;K7ELA4;C9JWS9	B5MD17;J3KS05;P83916;K7ELA4;C9JWS9	ENSG00000108468	CBX1	Chromobox protein homolog 1	0.275654		0.625236	0.269416	0.0327788	26.4772	27.3773	27.8238	27.1118	26.9843	26.7553
1131	7	7	43.9	20.843	0	69.209	1041400000	29	Q9Y2Q9;H0YAT2;H7C5V3;E5RGC7;E5RFH3;E5RFT8;E5RK86;H0YC42;U3KQQ8	Q9Y2Q9;H0YAT2;H7C5V3;E5RGC7	ENSG00000147586	MRPS28	28S ribosomal protein S28, mitochondrial	0.26926		0.634025	0.253552	0.0319726	27.6221	27.4677	27.5349	28.0984	26.9834	26.7352
253	5	5	49.6	12.77	0	47.402	833660000	16	F5H702;Q96GC5-3;Q96GC5;F5H8D0	F5H702;Q96GC5-3;Q96GC5	ENSG00000175581	MRPL48	39S ribosomal protein L48, mitochondrial	0.269062		0.623562	0.704001	0.0329153	27.2972	27.3199	26.9926	26.7653	26.8277	27.2095
689	5	5	21.9	37.025	0	56.515	305770000	5	P51665;H3BNT7;H3BTM8;H3BQV2	P51665;H3BNT7;H3BTM8	ENSG00000103035	PSMD7	26S proteasome non-ATPase regulatory subunit 7	0.26848		0.626969	0.473151	0.0325589	25.4991	25.6414	26.1321	25.4812	25.2262	25.7598
653	6	1	18.6	42.293	0.00099602	9.3081	234960000	6	P42025	P42025	ENSG00000115073	ACTR1B	Beta-centractin	0.264585		0.625263	1.23233	0.0326615	25.347	25.3989	25.4615	25.0441	25.0411	25.3284
917	2	2	26.1	15.819	0	25.305	534580000	11	Q6P161	Q6P161	ENSG00000183617	MRPL54	39S ribosomal protein L54, mitochondrial	0.259488		0.636473	0.642917	0.0317136	26.7715	26.4699	26.4388	26.4348	26.4623	26.0047
215	9	9	35.8	40.47	0	77.42	2099200000	41	H0Y9G6;E7ETU7;P09001;E9PF06;D6RC14	H0Y9G6;E7ETU7;P09001;E9PF06;D6RC14	ENSG00000114686	MRPL3	39S ribosomal protein L3, mitochondrial	0.254705		0.643822	0.7107	0.0311997	28.7551	28.4221	28.4282	28.5152	28.1105	28.2156
83	4	1	37.9	18.481	0	63.917	4210900000	127	A0A0U1RR32;A0A0U1RRH7;Q99878;Q96KK5;Q9BTM1;Q93077;Q7L7L0;P20671;P0C0S8;P04908;H0YFX9;P16104;Q9BTM1-2;Q8IUE6;Q96QV6;C9J386;Q71UI9-5;Q71UI9-3	A0A0U1RR32;A0A0U1RRH7;Q99878;Q96KK5;Q9BTM1;Q93077;Q7L7L0;P20671;P0C0S8;P04908;H0YFX9;P16104;Q9BTM1-2;Q8IUE6;Q96QV6	ENSG00000137259;ENSG00000164508;ENSG00000168274;ENSG00000180573;ENSG00000181218;ENSG00000182611;ENSG00000184270;ENSG00000184348;ENSG00000184825;ENSG00000188486;ENSG00000196747;ENSG00000196787;ENSG00000196866;ENSG00000198374;ENSG00000233224;ENSG00000246705;ENSG00000263965	HIST1H2AJ;HIST1H2AH;H2AFJ;HIST1H2AC;HIST3H2A;HIST1H2AD;HIST1H2AG;HIST1H2AB;H2AFX;HIST2H2AB;HIST1H2AA	Histone H2A type 1-J;Histone H2A type 1-H;Histone H2A.J;Histone H2A type 1-C;Histone H2A type 3;Histone H2A type 1-D;Histone H2A type 1;Histone H2A type 1-B/E;Histone H2A;Histone H2AX;Histone H2A type 2-B;Histone H2A type 1-A	0.254185		0.65199	0.266615	0.0303286	30.2322	29.0583	29.1225	29.2169	29.2208	29.2127
455	4	4	16.5	27.228	0	30.43	424400000	9	O95292;E5RK64;O95292-2	O95292	ENSG00000124164	VAPB	Vesicle-associated membrane protein-associated protein B/C	0.254173		0.643533	0.964503	0.031289	26.244	26.1444	26.4164	26.0055	25.855	26.1819
1100	12	12	48	33.419	0	101.85	1743100000	48	Q9P015;E5RIZ4;E5RHF4	Q9P015;E5RIZ4;E5RHF4	ENSG00000137547	MRPL15	39S ribosomal protein L15, mitochondrial	0.253279		0.645446	0.797499	0.0310897	28.4785	28.2203	28.1083	27.9063	27.9307	28.2103
137	1	1	7.3	16.686	0.00095511	7.7241	65940000	4	D6RBD7;C9J1V9;O43324-2;O43324	D6RBD7;C9J1V9;O43324-2;O43324	ENSG00000124802;ENSG00000265818	EEF1E1;EEF1E1-BLOC1S5	Eukaryotic translation elongation factor 1 epsilon-1	0.250322		0.653231	0.322341	0.0300917	23.497	23.4215	23.6477	23.6793	23.4764	22.6595
921	20	20	38.8	73.562	0	165.37	2867100000	52	Q6PI48	Q6PI48	ENSG00000117593	DARS2	Aspartate--tRNA ligase, mitochondrial	0.245405		0.653379	0.82369	0.0301553	29.0238	29.1556	28.7912	28.9175	28.6314	28.6854
756	4	4	50	13.291	0	185.42	4614100000	34	P62318-2;P62318;H3BT13	P62318-2;P62318;H3BT13	ENSG00000100028	SNRPD3	Small nuclear ribonucleoprotein Sm D3	0.241966		0.674559	0.159818	0.0282401	29.5256	29.7694	29.5186	30.2753	29.4748	28.3377
281	1	1	30	11.681	0	35.527	569210000	9	G5E9P5;Q86TS9-3;Q86TS9	G5E9P5;Q86TS9-3;Q86TS9	ENSG00000172590	MRPL52	39S ribosomal protein L52, mitochondrial	0.237215		0.662331	1.52573	0.0293882	26.7165	26.699	26.5896	26.5346	26.3274	26.4314
465	6	6	26.9	37.893	0	55.884	472990000	10	O96008;O96008-2;K7EJ57;K7EKG4	O96008;O96008-2;K7EJ57;K7EKG4	ENSG00000130204	TOMM40	Mitochondrial import receptor subunit TOM40 homolog	0.228029		0.675875	0.577157	0.0278901	26.3912	26.3791	26.2788	25.8258	26.4227	26.1167
958	5	5	17.6	36.177	0	37.467	328430000	14	Q8NBS9-2;Q8NBS9	Q8NBS9-2;Q8NBS9	ENSG00000239264	TXNDC5	Thioredoxin domain-containing protein 5	0.223951		0.687929	0.248282	0.0267978	25.3842	25.6354	26.2476	26.022	25.2153	25.3581
1160	4	4	15.8	33.331	0	58.155	506860000	13	Q9Y6C9;E9PIE4	Q9Y6C9;E9PIE4	ENSG00000109919	MTCH2	Mitochondrial carrier homolog 2	0.22165		0.686829	0.393564	0.0269064	26.7024	26.2347	26.5697	25.933	26.599	26.3098
150	3	3	35.6	11.333	0	19.925	261160000	7	C9JFR7;P99999;CON__P62894	C9JFR7;P99999	ENSG00000172115	CYCS	Cytochrome c	0.21994		0.700598	0.138284	0.0256104	24.9789	24.7853	26.3143	25.1844	25.7022	24.5322
835	11	9	59.8	30.54	0	135.7	3839500000	59	Q13162;H7C3T4;A6NJJ0;A6NG45	Q13162;H7C3T4	ENSG00000123131	PRDX4	Peroxiredoxin-4	0.213631		0.693123	0.861854	0.0263246	29.3239	29.3847	29.6028	29.3792	29.1327	29.1586
845	7	7	58.4	19.198	0	70.611	1839500000	31	Q13405;H0YDP7;E9PNF1;E9PI78	Q13405;H0YDP7	ENSG00000149792	MRPL49	39S ribosomal protein L49, mitochondrial	0.21335		0.692701	0.8707	0.026294	28.4651	28.3317	28.2256	28.1939	27.9483	28.2402
902	8	1	18.1	44.348	0.0035556	6.2361	142730000	5	Q58FF8	Q58FF8		HSP90AB2P	Putative heat shock protein HSP 90-beta 2	0.210623		0.706042	0.237206	0.0252261	24.3367	24.6592	24.8017	25.0014	24.249	23.9153
1080	11	11	57.1	20.05	0	78.205	1409600000	41	Q9NRX2;E9PKV2	Q9NRX2;E9PKV2	ENSG00000158042	MRPL17	39S ribosomal protein L17, mitochondrial	0.208853		0.700231	0.735067	0.0256884	28.1657	27.9281	27.77	27.8096	27.6236	27.804
1141	8	8	50	20.683	0	101.13	1585700000	39	Q9Y3B7;Q9Y3B7-2;Q9Y3B7-3;E9PQB6;H0YCD5	Q9Y3B7;Q9Y3B7-2;Q9Y3B7-3	ENSG00000174547	MRPL11	39S ribosomal protein L11, mitochondrial	0.206532		0.705358	0.60527	0.0253323	28.2165	28.0706	28.0493	28.1915	27.7854	27.7397
263	3	3	24.8	16.29	0	18.465	161540000	2	F8W1R7;G3V1V0;P60660-2;P60660;F8VPF3;J3KND3;G8JLA2;F8W1I5;B7Z6Z4;P14649;G3V1Y7	F8W1R7;G3V1V0;P60660-2;P60660;F8VPF3;J3KND3;G8JLA2;F8W1I5;B7Z6Z4;P14649	ENSG00000092841;ENSG00000196465	MYL6;MYL6B	Myosin light polypeptide 6;Myosin light chain 6B	0.206515		0.735522	0.0774173	0.0231022	24.423	24.6092	24.749	25.1914	25.4461	22.5242
311	1	1	18.9	6.0239	0.00098619	9.1152	50980000	5	H3BUD2;H3BS05;H3BR94;Q9BTE1-3;Q9BTE1-2;Q9BTE1	H3BUD2;H3BS05;H3BR94;Q9BTE1-3;Q9BTE1-2;Q9BTE1	ENSG00000166847	DCTN5	Dynactin subunit 5	0.204983		0.70872	0.454349	0.0250149	23.249	23.1299	23.0961	23.3195	22.8505	22.69
659	1	1	9.2	35.39	0	11.092	37566000	2	P43897;P43897-2	P43897;P43897-2	ENSG00000123297	TSFM	Elongation factor Ts, mitochondrial	0.199355		0.718375	0.372741	0.0242404	22.5399	22.8839	23.303	22.6576	22.7861	22.6851
1093	10	10	43.5	38.711	0	94.752	1603700000	35	Q9NYK5;Q9NYK5-2;C9JG87	Q9NYK5;Q9NYK5-2;C9JG87	ENSG00000154719	MRPL39	39S ribosomal protein L39, mitochondrial	0.19278		0.725619	0.969556	0.0238201	28.2049	28.0922	28.0275	27.9148	27.7816	28.0497
384	3	3	8.7	37.563	0	21.285	269310000	7	O00303;A0A0D9SEZ9	O00303;A0A0D9SEZ9	ENSG00000175390	EIF3F	Eukaryotic translation initiation factor 3 subunit F	0.186494		0.74369	0.274491	0.0225435	25.6503	25.5945	25.3456	25.844	25.1878	24.9992
1071	2	2	15.9	32.161	0	18.206	210050000	2	Q9HDC9-2;Q9HDC9;H0Y512	Q9HDC9-2;Q9HDC9;H0Y512	ENSG00000101474	APMAP	Adipocyte plasma membrane-associated protein	0.184427		0.750268	0.22684	0.0221718	24.7684	24.8275	25.658	24.6933	25.1586	24.8487
627	25	25	67.1	53.454	0	323.31	4573600000	99	P34897-3;P34897;P34897-2;H0YIZ0;G3V2Y4;G3V5L0;G3V4W5;G3V540;G3V2W0;G3V241;G3V3Y8;G3V4T0;G3V4X0;G3V2E4;G3V2D2;G3V2Y1;G3V3C6;P34896-4;P34896-3;P34896-2;P34896	P34897-3;P34897;P34897-2;H0YIZ0	ENSG00000182199	SHMT2	Serine hydroxymethyltransferase, mitochondrial;Serine hydroxymethyltransferase	0.172036		0.761263	0.405678	0.0210317	29.3792	29.5326	29.9283	29.3259	29.4168	29.5812
816	9	9	58.8	17.259	0	146.92	4276300000	55	Q04837;A0A0G2JLD8;E7EUY5;C9K0U8	Q04837;A0A0G2JLD8;E7EUY5;C9K0U8	ENSG00000106028;ENSG00000262771	SSBP1	Single-stranded DNA-binding protein, mitochondrial	0.168346		0.763537	0.588166	0.0207124	29.4837	29.7641	29.4592	29.2643	29.3891	29.5485
382	8	8	19.3	52.904	0	70.388	520830000	19	O00232;O00232-2	O00232;O00232-2	ENSG00000197170	PSMD12	26S proteasome non-ATPase regulatory subunit 12	0.16329		0.774363	0.418819	0.0199961	26.3944	26.6745	26.5492	26.555	26.4843	26.089
829	1	1	0.5	222.86	0.0094909	5.9371	373090000	5	Q12873-2;Q12873;Q12873-3	Q12873-2;Q12873;Q12873-3	ENSG00000170004	CHD3	Chromodomain-helicase-DNA-binding protein 3	0.162825		0.780806	0.165723	0.0194529	26.2091	25.8077	26.014	25.3671	26.5324	25.6428
702	7	7	59.5	26.215	0	141.82	2115600000	24	P54105;E9PMI6;J3KN38;E9PJF4;E9PQ83	P54105;E9PMI6;J3KN38;E9PJF4	ENSG00000074201	CLNS1A	Methylosome subunit pICln	0.161621		0.784952	0.112589	0.0189687	28.6995	28.6947	28.0173	29.2456	27.8578	27.8232
674	10	10	35.6	33.535	0	81.281	2022300000	44	P49406;S4R3W9;A0A0A0MRF4;S4R455;H7C2J0	P49406;S4R3W9	ENSG00000115364	MRPL19	39S ribosomal protein L19, mitochondrial	0.146728		0.800452	0.38055	0.0179769	28.676	28.4233	28.2426	28.2359	28.165	28.5008
17	1	1	9.2	21.459	0	13.465	51441000	2	A0A087WVZ9;A0A0A0MQR7;P19388	A0A087WVZ9;A0A0A0MQR7;P19388	ENSG00000099817	POLR2E	DNA-directed RNA polymerases I, II, and III subunit RPABC1	0.143901		0.812841	0.104053	0.0169336	23.0294	23.2953	23.1559	23.5431	23.4726	22.0331
785	14	1	31.8	42.051	0	17.916	9122500000	34	P68133;P68032;P63267;P62736;A6NL76;F8WB63;B8ZZJ2;C9JFL5;F6UVQ4;F6QUT6	P68133;P68032;P63267;P62736;A6NL76;F8WB63;B8ZZJ2;C9JFL5;F6UVQ4;F6QUT6	ENSG00000107796;ENSG00000143632;ENSG00000159251;ENSG00000163017	ACTA1;ACTC1;ACTG2;ACTA2	Actin, alpha skeletal muscle;Actin, alpha cardiac muscle 1;Actin, gamma-enteric smooth muscle;Actin, aortic smooth muscle	0.136048		0.816157	0.230061	0.0165272	30.5587	30.5914	30.3616	30.8073	30.1777	30.1185
76	30	16	53.9	70.108	0	323.31	11021000000	156	A0A0G2JIW1;P0DMV9;P0DMV8;P0DMV8-2;V9GZ37	A0A0G2JIW1;P0DMV9;P0DMV8;P0DMV8-2;V9GZ37		HSPA1B;HSPA1A	Heat shock 70 kDa protein 1B;Heat shock 70 kDa protein 1A	0.124674		0.829955	0.378911	0.0153197	30.6803	30.8363	31.0764	30.6111	30.7326	30.8752
788	20	1	66.3	49.83	0	323.31	12417000000	151	P68371;Q13509-2;M0R2D3;M0QY85;M0QYM7;M0R0X0;M0QY37;M0QX14;M0R042;M0QZL7;M0R278;M0R2T4;A0A075B724	P68371	ENSG00000188229	TUBB4B	Tubulin beta-4B chain	0.121268		0.83332	0.606886	0.0149906	31.0072	30.9826	31.2129	30.9736	31.0194	30.8459
573	16	16	72.4	30.772	0	216.31	5944900000	75	P21796;C9JI87	P21796;C9JI87	ENSG00000213585	VDAC1	Voltage-dependent anion-selective channel protein 1	0.114087		0.848292	0.22979	0.0139223	29.7313	29.8217	30.3317	29.7465	29.9317	29.8642
1140	2	2	20.8	14.585	0	18.726	495730000	11	Q9Y3B4	Q9Y3B4		SF3B6	Splicing factor 3B subunit 6	0.11019		0.854839	0.179741	0.0133837	26.4279	26.3889	26.3021	26.644	26.2955	25.8488
87	5	5	8.8	87.819	0	42.652	522660000	7	A2A274;Q99798	A2A274;Q99798	ENSG00000100412	ACO2	Aconitate hydratase, mitochondrial	0.108315		0.857989	0.16687	0.0131374	26.2279	26.1684	26.8938	26.4189	26.1709	26.3753
819	10	10	53.5	31.362	0	218.46	17352000000	118	Q07021;I3L3Q7;I3L3B0	Q07021;I3L3Q7;I3L3B0	ENSG00000108561	C1QBP	Complement component 1 Q subcomponent-binding protein, mitochondrial	0.098402		0.868626	0.344295	0.0121209	31.5056	31.3499	31.6988	31.3617	31.5434	31.354
762	9	4	49.3	22.677	0	90.789	1318800000	34	P62820;E7END7;P62820-3;P62820-2;H0YMN7;H0YNE9;Q92928;Q92930;H0YLJ8;H0YL94;P59190-2;P59190	P62820;E7END7;P62820-3;P62820-2	ENSG00000138069	RAB1A	Ras-related protein Rab-1A	0.0952721		0.873744	0.278999	0.011708	27.799	27.6264	27.884	27.7598	27.8159	27.4477
198	2	2	15.9	31.09	0	19.71	198670000	6	E5RHJ4;Q8N163-2;Q8N163;G3V119;H0YB24	E5RHJ4;Q8N163-2;Q8N163;G3V119;H0YB24	ENSG00000158941	CCAR2	Cell cycle and apoptosis regulator protein 2	0.0909774		0.882303	0.0931363	0.0108973	24.7986	25.4754	24.9616	25.002	25.4699	24.4909
379	4	2	16.4	28.388	0	17.552	740590000	7	M0R268;P09012;M0QXK2;M0R221;M0R2B8;M0R0G9;M0QZG7	M0R268;P09012;M0QXK2;M0R221;M0R2B8;M0R0G9;M0QZG7	ENSG00000077312	SNRPA	U1 small nuclear ribonucleoprotein A	0.0893046		0.881343	0.160035	0.0108783	26.8034	26.9657	26.8821	27.1898	26.5085	26.685
23	2	2	17.9	22.844	0	16.575	90910000	3	K7EJM5;A0A087WX29;K7EN94;B1AKP7;G3V162;A0A087X260;A0A087WYY0;Q13148;K7EJ99;A0A0A0MSV7;A0A087WXQ5;A0A087WV68	K7EJM5;A0A087WX29;K7EN94;B1AKP7;G3V162;A0A087X260;A0A087WYY0;Q13148;K7EJ99;A0A0A0MSV7;A0A087WXQ5;A0A087WV68	ENSG00000120948	TARDBP	TAR DNA-binding protein 43	0.088899		0.882095	0.111985	0.0107267	23.681	23.6453	24.3798	24.089	23.8152	23.5352
650	33	33	56.5	82.999	0	323.31	12004000000	200	P40939;H0YFD6;P40939-2	P40939	ENSG00000084754	HADHA	Trifunctional enzyme subunit alpha, mitochondrial;Long-chain enoyl-CoA hydratase;Long chain 3-hydroxyacyl-CoA dehydrogenase	0.0884933		0.882627	0.40916	0.0109361	31.0757	30.946	30.9375	31.0317	30.9076	30.7544
877	4	4	16	44.385	0	43.738	258210000	16	Q15427;Q5SZ64	Q15427;Q5SZ64	ENSG00000143368;ENSG00000263977	SF3B4	Splicing factor 3B subunit 4	0.083285		0.891581	0.0807245	0.00995721	25.4824	25.5602	25.1433	24.6301	25.668	25.638
837	13	13	17.3	100.2	0	110.43	1458600000	26	Q13200;Q13200-3;Q13200-2;C9JPC0;H7C2Q3;H7C1H2;F8WBS8	Q13200;Q13200-3	ENSG00000175166	PSMD2	26S proteasome non-ATPase regulatory subunit 2	0.074838		0.899279	0.264324	0.00922442	27.8847	28.1244	27.8866	27.7401	27.9169	28.0142
8	1	1	37.5	4.0216	0.0010101	9.9038	226570000	6	M0R176;A0A087WU28;A0A0B4J2C1;Q4U2R6	M0R176;A0A087WU28;A0A0B4J2C1;Q4U2R6	ENSG00000111639	MRPL51	39S ribosomal protein L51, mitochondrial	0.0719744		0.903057	0.148256	0.00879804	25.4157	25.411	24.9744	25.3897	25.1709	25.0246
765	3	3	27	13.015	0	23.173	1151700000	18	P62854;Q5JNZ5	P62854;Q5JNZ5	ENSG00000197728	RPS26;RPS26P11	40S ribosomal protein S26;Putative 40S ribosomal protein S26-like 1	0.0552107		0.930932	0.0368896	0.00648986	27.4169	27.7711	27.4879	28.4878	26.9109	27.1117
919	14	14	9.2	273.6	0	129.67	918680000	33	Q6P2Q9;I3L0J9;I3L3Z8	Q6P2Q9;I3L0J9	ENSG00000174231	PRPF8	Pre-mRNA-processing-splicing factor 8	0.0549043		0.929865	0.167412	0.00675853	27.2449	27.3948	27.2014	27.0089	27.3124	27.3551
533	3	3	9	50.27	0	18.784	193210000	2	Q5T4U5;P11310;P11310-2;E9PRX4;E9PJM9;B7Z9I1	Q5T4U5;P11310;P11310-2;E9PRX4;E9PJM9;B7Z9I1	ENSG00000117054	ACADM	Medium-chain specific acyl-CoA dehydrogenase, mitochondrial	0.0531184		0.931603	0.0544039	0.0063717	24.7287	24.6759	25.6734	24.8224	25.1371	24.9591
870	19	19	50.8	47.837	0	323.31	7889300000	116	Q15084-3;Q15084;Q15084-4;Q15084-5;Q15084-2	Q15084-3;Q15084;Q15084-4;Q15084-5;Q15084-2	ENSG00000143870	PDIA6	Protein disulfide-isomerase A6	0.0519085		0.930964	0.107655	0.00635035	30.0194	30.4876	30.5251	30.3658	30.1687	30.3419
855	2	2	18.6	18.648	0	47.43	168500000	4	Q14011;K7EQX4;K7ENN6;K7EIF7;K7EQL0;K7ENX8;K7ELV6;K7EJV5;K7ELT6;K7EJV1;K7EMY9;K7EPM4;K7ER40;K7EQR7;D6W5Y5;Q14011-2	Q14011;K7EQX4;K7ENN6;K7EIF7;K7EQL0;K7ENX8;K7ELV6;K7EJV5;K7ELT6;K7EJV1;K7EMY9;K7EPM4;K7ER40;K7EQR7;D6W5Y5;Q14011-2	ENSG00000099622	CIRBP	Cold-inducible RNA-binding protein	0.045325		0.94508	0.0219099	0.00521556	24.1155	24.7755	25.1101	25.8715	23.9513	24.0423
615	6	6	31	31.387	0	118.22	801140000	18	P30084	P30084	ENSG00000127884	ECHS1	Enoyl-CoA hydratase, mitochondrial	0.0413183		0.948917	0.0354063	0.00492182	26.5367	26.7379	27.7075	27.0425	27.1722	26.6435
1023	8	6	35.2	33.31	0	85.313	1431500000	29	Q9BPW8;H7C2U6;F8WCR5;C9JDV8;F8WBI5	Q9BPW8;H7C2U6	ENSG00000184117	NIPSNAP1	Protein NipSnap homolog 1	0.0362854		0.955372	0.0896155	0.00445544	28.0911	27.6422	27.9843	27.968	27.8246	27.8163
528	41	41	73.3	61.054	0	323.31	32983000000	301	P10809;E7ESH4;E7EXB4;P10809-2;C9JL25;C9JL19;C9JCQ4;C9J0S9	P10809	ENSG00000144381	HSPD1	60 kDa heat shock protein, mitochondrial	0.0341644		0.957467	0.0470392	0.00414183	32.129	32.1422	32.8627	32.4107	32.2341	32.3867
34	12	12	40	30.302	0	137.92	3385800000	59	D6R9P3;D6RD18;D6RBZ0;A0A087WZV1;Q99729-3;Q99729-2;Q99729-4;Q99729	D6R9P3;D6RD18;D6RBZ0;A0A087WZV1;Q99729-3;Q99729-2;Q99729-4;Q99729	ENSG00000197451	HNRNPAB	Heterogeneous nuclear ribonucleoprotein A/B	0.0320187		0.958589	0.330647	0.00398248	29.1519	29.1204	29.1821	29.0935	29.075	29.19
1102	10	10	33.7	43.159	0	133.17	2201500000	53	Q9P035;H3BS72;H3BPZ1;Q9P035-2;H3BRL8;H3BMZ1	Q9P035;H3BS72;H3BPZ1;Q9P035-2	ENSG00000074696	HACD3	Very-long-chain (3R)-3-hydroxyacyl-CoA dehydratase 3	0.0320053		0.957928	0.0814623	0.00393243	28.6195	28.3759	28.6066	28.337	28.7209	28.4481
599	5	5	13.5	50.118	0	48.32	530560000	15	P26641;P26641-2	P26641;P26641-2	ENSG00000254772	EEF1G	Elongation factor 1-gamma	0.0311534		0.958547	0.0428044	0.00377702	26.2801	26.7862	26.3952	26.8428	26.2166	26.3086
549	2	2	17.4	12.476	0	19.077	555540000	11	P14174	P14174	ENSG00000240972	MIF	Macrophage migration inhibitory factor	0.0265592		0.965146	0.0187148	0.00313495	26.2119	26.2994	26.8767	26.942	26.7711	25.5951
868	4	4	14.1	45.531	0	26.535	301120000	5	Q15008;Q15008-4;C9J0E9;Q15008-3;Q15008-2;C9J7B7;H7C531	Q15008;Q15008-4;C9J0E9;Q15008-3;Q15008-2;C9J7B7	ENSG00000163636	PSMD6	26S proteasome non-ATPase regulatory subunit 6	0.0261885		0.965479	0.0323513	0.00316551	26.1137	25.4945	25.1931	25.6241	25.589	25.5096
134	4	4	25.3	29.573	0	57.836	856910000	21	C9J3L8;C9J5W0;E9PAL7;C9IZQ1;P43307;P43307-2;C9JY01;C9JBX5	C9J3L8;C9J5W0;E9PAL7;C9IZQ1;P43307;P43307-2	ENSG00000124783	SSR1	Translocon-associated protein subunit alpha	0.0226917		0.968155	0.0550096	0.00278689	27.1546	27.3088	26.9781	27.2754	27.1766	26.9214
349	2	2	9.2	28.162	0	17.804	109130000	5	K7EJR3;R4GMR5;P48556;K7ENY6;K7EJC1	K7EJR3;R4GMR5;P48556;K7ENY6;K7EJC1	ENSG00000099341	PSMD8	26S proteasome non-ATPase regulatory subunit 8	0.0109094		0.986622	0.00977462	0.00130377	24.4389	24.4377	23.7751	23.6191	24.4907	24.5091
1114	3	3	17.9	12.249	0	27.444	420020000	14	Q9UII2	Q9UII2	ENSG00000130770	ATPIF1	ATPase inhibitor, mitochondrial	0.00925382		0.987358	0.0077518	0.00110266	25.7072	25.8511	26.6636	25.7682	25.8527	26.5732
269	4	4	12.8	64.449	0	25.005	420480000	6	F8WAE5;Q9BY44-3;Q9BY44;H7C5Q3;C9IZE1;F8WF18;F8WAT3;Q9BY44-4	F8WAE5;Q9BY44-3;Q9BY44;H7C5Q3;C9IZE1	ENSG00000144895	EIF2A	Eukaryotic translation initiation factor 2A;Eukaryotic translation initiation factor 2A, N-terminally processed	0.00848897		0.987492	0.0105238	0.00102699	25.8838	25.9215	26.5341	25.9216	26.4278	25.9644
357	12	1	91.7	14.522	0.00093721	7.1644	205900000	4	K7EM38;I3L3R2;J3KT65;F8WCH0	K7EM38;I3L3R2;J3KT65	ENSG00000184009	ACTG1		0.00747681		0.9882	0.0138199	0.00091415	25.2127	25.2964	24.8086	25.2451	24.9159	25.1344
7	1	1	3.3	46.393	0	12.886	86007000	5	A0A087WTX2;Q92504	A0A087WTX2;Q92504	ENSG00000112473;ENSG00000206288;ENSG00000224399;ENSG00000226614;ENSG00000227402;ENSG00000229802	SLC39A7	Zinc transporter SLC39A7	0.00384967		0.993379	0.0128868	0.000475342	23.6763	23.8939	23.9662	23.7871	23.9339	23.8039
356	1	1	8.9	17.91	0	11.029	113410000	3	K7ELW0;Q99497	K7ELW0;Q99497	ENSG00000116288	PARK7	Protein deglycase DJ-1	-0.0110709		0.986999	0.00337086	-0.00122008	23.4644	23.7132	24.6766	24.8323	25.1031	21.952
866	7	7	10.5	97.169	0	61.969	489100000	25	Q14974;Q14974-2;J3QR48;J3KTM9;J3QRG4;J3QKQ5	Q14974;Q14974-2	ENSG00000108424	KPNB1	Importin subunit beta-1	-0.0140572		0.983009	0.0215993	-0.00171072	26.126	26.2769	26.5327	25.9656	26.4644	26.5479
610	3	3	21	25.035	0	36.566	153900000	4	P30041	P30041	ENSG00000117592	PRDX6	Peroxiredoxin-6	-0.0201009		0.972339	0.033346	-0.00245027	24.6116	24.6089	25.109	24.7145	25.0282	24.647
706	50	50	68.9	89.321	0	323.31	23520000000	304	P55072;C9IZA5;C9JUP7	P55072	ENSG00000165280	VCP	Transitional endoplasmic reticulum ATPase	-0.0249093		0.965266	0.0927918	-0.00307684	31.8082	31.9317	31.9616	31.8457	31.8383	32.0923
669	19	19	45.7	59.67	0	191.23	3135500000	69	P48643;E7ENZ3;B7ZAR1;E9PCA1;P48643-2;D6RIZ7;H0Y914	P48643;E7ENZ3;B7ZAR1;E9PCA1;P48643-2	ENSG00000150753	CCT5	T-complex protein 1 subunit epsilon	-0.0258802		0.96556	0.0903065	-0.00319429	28.8766	29.101	29.0182	28.9441	28.9485	29.1809
293	1	1	18.5	18.211	0.0010246	10.283	56519000	2	H0YI26;Q9Y4E8-2;Q9Y4E8-3;Q9Y4E8	H0YI26;Q9Y4E8-2;Q9Y4E8-3;Q9Y4E8	ENSG00000135655	USP15	Ubiquitin carboxyl-terminal hydrolase 15	-0.0324682		0.95874	0.0240165	-0.00384141	22.9661	23.6478	22.9931	22.4617	23.7481	23.4946
20	1	1	3.3	30.978	0.0009434	7.4231	68398000	4	A0A087WWF4;A0A087X0M4;Q9BWU0	A0A087WWF4;A0A087X0M4;Q9BWU0	ENSG00000163798	SLC4A1AP	Kanadaptin	-0.0350533		0.956203	0.089246	-0.00430645	23.3352	23.7139	23.4554	23.4433	23.4624	23.704
257	1	1	0.6	236.02	0.0010277	10.346	76908000	5	F8VPD4;P27708	F8VPD4;P27708	ENSG00000084774	CAD	CAD protein;Glutamine-dependent carbamoyl-phosphate synthase;Aspartate carbamoyltransferase;Dihydroorotase	-0.0364571		0.95436	0.0642095	-0.00444731	23.3848	23.7223	23.827	23.9356	23.6769	23.431
863	2	2	2.6	145.81	0	13.832	152110000	2	Q14692	Q14692	ENSG00000165733	BMS1	Ribosome biogenesis protein BMS1 homolog	-0.0488396		0.937357	0.0376768	-0.0057869	25.3653	24.0103	24.3244	24.8649	24.6648	24.3168
563	6	6	13.7	60.343	0	44.725	325200000	9	P17987;E7ERF2;F5H282;E7EQR6;F5H136;F5GZ03;F5H7Y1;F5GYL4;F5GZI8;F5H676	P17987;E7ERF2;F5H282;E7EQR6	ENSG00000120438	TCP1	T-complex protein 1 subunit alpha	-0.0516027		0.931169	0.0688287	-0.00624582	25.3497	26.0232	25.4385	25.9466	25.6014	25.4182
658	13	13	41.1	47.366	0	149.21	1675700000	36	P43686;P43686-2	P43686;P43686-2	ENSG00000013275	PSMC4	26S protease regulatory subunit 6B	-0.0523256		0.931829	0.465834	-0.00650121	28.0224	28.1598	28.161	28.1978	28.1547	28.1476
15	3	3	2.3	192.06	0	22.45	131070000	7	A0A087WVQ6;Q00610-2;Q00610;A0A087WX41;P53675-2;P53675	A0A087WVQ6;Q00610-2;Q00610	ENSG00000141367	CLTC	Clathrin heavy chain;Clathrin heavy chain 1	-0.0555579		0.931152	0.0475848	-0.00661411	23.7756	24.3649	24.9991	24.0607	24.6139	24.6317
521	11	11	49.8	28.415	0	152.98	1301900000	41	P09661;H0YKK0;H0YMA0;H0YLR3	P09661;H0YKK0	ENSG00000131876	SNRPA1	U2 small nuclear ribonucleoprotein A	-0.0558446		0.92915	0.117983	-0.00683339	27.7482	27.8803	27.534	27.5092	27.8408	27.9801
221	14	14	15	139.09	0	152.99	1460500000	31	E7EX90;Q14203-5;Q14203-2;Q14203-3;Q14203-4;Q14203-6;Q14203;Q6AWB1;E7EWF7	E7EX90;Q14203-5;Q14203-2;Q14203-3;Q14203-4;Q14203-6;Q14203	ENSG00000204843	DCTN1	Dynactin subunit 1	-0.0575943		0.926045	0.230907	-0.00711233	28.0105	27.9428	27.7847	28.0274	27.8285	28.055
815	1	1	11.8	19.043	0	16.182	59382000	2	Q04760-2;Q04760	Q04760-2;Q04760	ENSG00000124767	GLO1	Lactoylglutathione lyase	-0.0688947		0.911871	0.0418905	-0.00804828	22.7915	22.8563	23.9331	22.5206	23.9761	23.2908
850	10	10	30.2	44.23	0	132.8	1932000000	49	Q13561;Q13561-3;Q13561-2;F8W1I6;F8VW18;H0YI98;F8VX93;H0YHL1;F8VRV7;F8W0U6	Q13561;Q13561-3;Q13561-2;F8W1I6;F8VW18;H0YI98	ENSG00000175203	DCTN2	Dynactin subunit 2	-0.0715898		0.903022	0.500195	-0.00887932	28.377	28.2714	28.2394	28.3632	28.2889	28.4505
929	22	1	69	46.297	0	17.113	413830000	8	Q71U36-2;Q71U36;Q13748;Q13748-2;Q6PEY2;F8VQQ4;V9GZ17	Q71U36-2;Q71U36;Q13748;Q13748-2;Q6PEY2	ENSG00000075886;ENSG00000152086;ENSG00000167552;ENSG00000198033	TUBA1A;TUBA3C;TUBA3E	Tubulin alpha-1A chain;Tubulin alpha-3C/D chain;Tubulin alpha-3E chain	-0.0812384		0.891737	0.124577	-0.00986071	26.0541	26.358	25.8597	25.7981	26.4131	26.3043
883	2	2	3.9	56.598	0	15.395	149650000	7	Q15758;M0QXM4;Q15758-3;Q15758-2	Q15758;M0QXM4;Q15758-3;Q15758-2	ENSG00000105281	SLC1A5	Neutral amino acid transporter B(0);Amino acid transporter	-0.0871207		0.884043	0.118225	-0.0105367	24.3893	24.5237	24.9668	24.6356	25.0993	24.4062
151	3	3	6.3	58.44	0	33.355	468190000	15	C9JIZ6;P07602;P07602-2;P07602-3;Q5BJH1	C9JIZ6;P07602;P07602-2;P07602-3;Q5BJH1	ENSG00000197746	PSAP	Prosaposin;Saposin-A;Saposin-B-Val;Saposin-B;Saposin-C;Saposin-D	-0.0877705		0.88114	0.174492	-0.010716	26.2132	26.1764	26.389	26.0134	26.4027	26.6259
924	1	1	7.7	15.961	0.001	9.4336	98205000	4	Q6QNY1	Q6QNY1	ENSG00000196072	BLOC1S2	Biogenesis of lysosome-related organelles complex 1 subunit 2	-0.0879688		0.881498	0.216481	-0.0107831	23.833	24.2853	23.8781	23.9559	24.1494	24.155
495	6	6	21.1	46.836	0	56.827	569120000	23	P05455;E7ERC4;E9PGX9;E9PFL9	P05455;E7ERC4;E9PGX9;E9PFL9	ENSG00000138385	SSB	Lupus La protein	-0.0958506		0.87422	0.126108	-0.0115784	26.1692	26.5217	26.771	26.983	26.2376	26.5288
1153	5	5	25.5	29.702	0	49.222	908210000	20	Q9Y5M8;H7C4H2	Q9Y5M8;H7C4H2	ENSG00000144867	SRPRB	Signal recognition particle receptor subunit beta	-0.100927		0.865699	0.575279	-0.0124939	27.1167	27.0151	27.2614	27.2378	27.2835	27.1747
575	4	4	24.9	24.449	0	32.781	262330000	9	P21964-2;P21964;E7EMS6;F8WBW9;E7EUU8;H7BZ45	P21964-2;P21964;E7EMS6;F8WBW9;E7EUU8	ENSG00000093010	COMT	Catechol O-methyltransferase	-0.101535		0.868364	0.120762	-0.0122232	25.1025	24.9968	25.9045	25.2185	25.5639	25.526
1127	5	5	18.4	30.658	0	69.336	873830000	21	Q9Y277;Q9Y277-2;E5RK27;E5RFP6;E5RJN6;E5RHZ6;E5RHE1	Q9Y277;Q9Y277-2;E5RK27;E5RFP6;E5RJN6;E5RHZ6	ENSG00000078668	VDAC3	Voltage-dependent anion-selective channel protein 3	-0.101624		0.866039	0.200361	-0.0124002	27.1359	26.8997	27.4806	27.3096	27.4237	27.0877
559	2	2	11.4	17.302	0	11.562	54137000	3	P16949;A2A2D0;P16949-2	P16949;A2A2D0;P16949-2	ENSG00000117632	STMN1	Stathmin	-0.101821		0.873904	0.0479123	-0.0116659	22.375	22.5711	24.1139	23.7826	23.3881	22.1947
543	16	16	33.5	82.704	0	174.85	2077400000	50	P13010;C9JZ81	P13010	ENSG00000079246	XRCC5	X-ray repair cross-complementing protein 5	-0.103392		0.865118	0.216205	-0.0126304	28.3192	28.644	28.0756	28.6168	28.3279	28.4042
441	3	3	7.4	54.812	0	28.983	204400000	9	O75844	O75844	ENSG00000084073	ZMPSTE24	CAAX prenyl protease 1 homolog	-0.104112		0.865692	0.130166	-0.0125529	24.8604	24.8694	25.3582	24.7944	25.6059	25.0001
10	3	3	29.3	17.027	0	25.197	314440000	7	E9PL01;A0A087WUC6;E9PI68;Q15005;E9PRB9	E9PL01;A0A087WUC6;E9PI68;Q15005;E9PRB9	ENSG00000118363	SPCS2	Signal peptidase complex subunit 2	-0.10843		0.858899	0.120526	-0.0130197	25.253	25.7638	25.778	26.2138	25.6549	25.2513
705	4	4	6.2	107.78	0	50.365	588530000	9	P55060-3;P55060;P55060-4;P55060-2	P55060-3;P55060;P55060-4	ENSG00000124207	CSE1L	Exportin-2	-0.114203		0.849936	0.132014	-0.0137292	26.4419	26.5533	27.2895	26.9302	27.1478	26.5492
386	3	2	7.4	63.704	0	21.003	201560000	11	O00425	O00425	ENSG00000136231	IGF2BP3	Insulin-like growth factor 2 mRNA-binding protein 3	-0.115859		0.844168	0.307214	-0.0142093	24.4871	24.4285	24.7225	24.5667	24.5098	24.9092
744	11	9	52.5	29.174	0	96.446	2095500000	40	P62258;P62258-2;K7EM20;B4DJF2;I3L3T1;K7EIT4;I3L0W5;A2IDB2	P62258;P62258-2	ENSG00000108953	YWHAE	14-3-3 protein epsilon	-0.11776		0.842492	0.209372	-0.0143298	28.0858	28.2715	28.799	28.4391	28.584	28.4864
934	9	9	33.4	42.502	0	117.88	1070900000	28	Q7L2H7;Q7L2H7-2;J3KNJ2;H0YCQ8;E9PRY0;E9PN86;E7ESM3;E9PRI2	Q7L2H7;Q7L2H7-2;J3KNJ2;H0YCQ8	ENSG00000149100	EIF3M	Eukaryotic translation initiation factor 3 subunit M	-0.121156		0.83541	0.255265	-0.0147957	27.5217	27.5929	27.1322	27.6358	27.2927	27.6818
63	5	5	69.6	12.99	0	77.371	2262700000	36	K7EM56;A0A0B4J2B4;S4R417;K7ELC2;P62841;K7EQJ5;S4R456;K7EJ78	K7EM56;A0A0B4J2B4;S4R417;K7ELC2;P62841;K7EQJ5;S4R456;K7EJ78	ENSG00000115268	RPS15	40S ribosomal protein S15	-0.12252		0.830941	0.657824	-0.0151552	28.5624	28.4999	28.5491	28.7712	28.4994	28.7083
786	14	14	43.3	50.184	0	193.84	7981800000	86	Q5VTE0;P68104;A0A087WVQ9;P68104-2;A0A087WV01;Q05639;A6PW80;Q5JR01	Q5VTE0;P68104;A0A087WVQ9;P68104-2;A0A087WV01;Q05639	ENSG00000101210;ENSG00000156508	EEF1A1P5;EEF1A1;EEF1A2	Putative elongation factor 1-alpha-like 3;Elongation factor 1-alpha 1;Elongation factor 1-alpha;Elongation factor 1-alpha 2	-0.124943		0.829922	0.492632	-0.015405	30.2405	30.4038	30.2869	30.2741	30.4156	30.6164
1105	6	6	30.1	27.893	0	49.883	797850000	20	Q9P0L0;Q9P0L0-2;J3QKM9	Q9P0L0;Q9P0L0-2	ENSG00000101558	VAPA	Vesicle-associated membrane protein-associated protein A	-0.127139		0.829482	0.246798	-0.0154977	27.03	26.7636	27.1849	27.2444	27.3177	26.7979
1037	4	4	55.8	10.135	0	45.924	690570000	23	Q9BWJ5	Q9BWJ5	ENSG00000169976	SF3B5	Splicing factor 3B subunit 5	-0.129402		0.822396	0.714805	-0.0160097	26.9112	26.759	26.6409	26.8952	26.8558	26.9484
859	18	18	71.6	36.876	0	323.31	17013000000	137	Q14257;Q14257-2;H0YL43;A8MXP8	Q14257;Q14257-2;H0YL43;A8MXP8	ENSG00000117906	RCN2	Reticulocalbin-2	-0.134181		0.81587	0.695389	-0.0165903	31.4397	31.4306	31.4114	31.587	31.3987	31.6986
621	4	2	17.6	27.85	0	25.499	110560000	2	P31946-2;P31946;Q4VY20;A0A0J9YWZ2;Q4VY19;A0A0J9YWE8	P31946-2;P31946;Q4VY20;A0A0J9YWZ2;Q4VY19;A0A0J9YWE8	ENSG00000166913	YWHAB	14-3-3 protein beta/alpha;14-3-3 protein beta/alpha, N-terminally processed	-0.134637		0.818519	0.246754	-0.0163875	24.1455	23.8772	24.5485	24.1469	24.456	24.3723
729	12	7	46.3	42.613	0	126.96	1759100000	43	P61163;R4GMT0	P61163;R4GMT0	ENSG00000138107	ACTR1A	Alpha-centractin	-0.135339		0.814388	0.583974	-0.0167016	28.2139	28.1928	27.9565	28.2651	28.1444	28.3597
604	4	4	21.2	26.411	0	29.785	411390000	10	P28066;P28066-2	P28066;P28066-2	ENSG00000143106	PSMA5	Proteasome subunit alpha type-5	-0.139739		0.812557	0.197445	-0.0168928	25.8655	26.1263	26.1607	26.4727	26.4189	25.6801
715	2	2	13.8	19.298	0	13.304	219050000	6	P58557;P58557-2	P58557;P58557-2	ENSG00000182362	YBEY	Putative ribonuclease	-0.142681		0.801968	0.690771	-0.0176279	24.9764	25.2727	25.0953	25.333	25.2142	25.2254
1010	12	12	38.8	32.004	0	111	2737300000	58	Q96HS1;Q96HS1-2;F5GXG4	Q96HS1;Q96HS1-2	ENSG00000247077	PGAM5	Serine/threonine-protein phosphatase PGAM5, mitochondrial	-0.143503		0.802616	0.464966	-0.0176436	28.8919	28.7981	28.6303	28.8117	28.8034	29.1356
199	5	5	15.7	37.725	0	31.435	407680000	13	E5RHW4;O94905;B0QZ43;O75477;E5RJ09;O94905-2;O94905-3	E5RHW4;O94905;B0QZ43;O75477	ENSG00000107566;ENSG00000147475	ERLIN2;ERLIN1	Erlin-2;Erlin-1	-0.145047		0.803138	0.275992	-0.0176649	25.7544	25.9954	26.2362	26.2746	26.3225	25.8241
1082	2	2	0.5	632.81	0	14.194	42173000	2	Q9NU22;Q5T795	Q9NU22;Q5T795	ENSG00000112159	MDN1	Midasin	-0.146799		0.801374	0.256304	-0.017842	22.7024	23.0029	22.9412	23.4434	22.7828	22.8607
5	3	3	15.4	40.368	0	27.267	181470000	5	E9PKG6;Q2L696;V9HW75;A0A087WSV8;P80303-2;P80303;E9PLR0;E9PLE9;E9PJP3;E9PM22;H0YEG8	E9PKG6;Q2L696;V9HW75;A0A087WSV8;P80303-2;P80303;E9PLR0;E9PLE9	ENSG00000070081	NUCB2;Nucb2;HEL-S-109	Nucleobindin-2;Nesfatin-1	-0.15382		0.793894	0.163443	-0.0184126	24.3746	24.7872	25.2731	25.1164	24.4941	25.2858
428	8	8	27.2	36.701	0	120.88	1331700000	33	O75381-2;O75381;K7EK59	O75381-2;O75381	ENSG00000142655	PEX14	Peroxisomal membrane protein PEX14	-0.153905		0.784926	0.926355	-0.0190532	27.753	27.5704	27.7917	27.7982	27.8525	27.9261
607	9	9	14.9	75.475	0	81.934	837050000	27	P28288;P28288-2;P28288-3	P28288;P28288-2	ENSG00000117528	ABCD3	ATP-binding cassette sub-family D member 3	-0.157794		0.782959	0.290994	-0.0191979	26.9865	27.0606	27.1963	26.822	27.396	27.4988
751	3	3	52.2	10.803	0	51.586	1028600000	16	P62304;A6NHK2	P62304;A6NHK2	ENSG00000182004	SNRPE	Small nuclear ribonucleoprotein E	-0.159381		0.783003	0.226713	-0.0192604	27.0115	27.4576	27.4444	27.2219	27.2405	27.9292
143	1	1	8	20.161	0	25.389	458580000	7	C9JA28;Q9UNL2;Q9UNL2-2	C9JA28;Q9UNL2;Q9UNL2-2	ENSG00000114850	SSR3	Translocon-associated protein subunit gamma	-0.159395		0.779886	0.415202	-0.0195256	25.9913	26.2092	26.3375	26.4553	26.4784	26.0824
434	26	26	31.1	145.83	0	275.27	3200500000	73	O75533;H7C341;B4DGZ4;O75533-2;F8WC19	O75533	ENSG00000115524	SF3B1	Splicing factor 3B subunit 1	-0.160692		0.779717	0.370829	-0.0196411	28.9858	29.1513	28.7759	28.9771	28.9959	29.4221
216	4	4	20	45.31	0	38.595	394630000	12	E7EU96;Q5U5J2;P68400;P68400-2;Q8NEV1;V9GYA2;V9GY80	E7EU96;Q5U5J2;P68400;P68400-2;Q8NEV1	ENSG00000101266	CSNK2A1;CSNK2A3	Casein kinase II subunit alpha;Casein kinase II subunit alpha 3	-0.170523		0.762913	0.386103	-0.0208311	25.6631	26.0058	26.1581	25.9843	26.3417	26.0125
36	2	2	9	31.124	0	24.974	310740000	9	A0A0C4DFV9;A0A087X027;Q01105-3;Q01105-4;Q01105-2;Q01105;P0DME0	A0A0C4DFV9;A0A087X027;Q01105-3;Q01105-4;Q01105-2;Q01105;P0DME0	ENSG00000119335	SET;SETSIP	Protein SET;Protein SETSIP	-0.171358		0.764197	0.215525	-0.0206231	25.135	25.6421	26.0256	25.4352	25.9826	25.8989
754	4	4	54.6	13.281	0	55.973	1268300000	24	P62314;J3QLI9;J3QLR7	P62314;J3QLI9	ENSG00000167088	SNRPD1	Small nuclear ribonucleoprotein Sm D1	-0.176153		0.76057	0.21691	-0.0211826	27.3625	27.8757	27.5789	27.7578	27.3116	28.2762
576	2	2	15.7	15.079	0	15.378	138250000	5	P22307-6;P22307-2;P22307-4;P22307-7;P22307-8;P22307;H0YF61	P22307-6;P22307-2;P22307-4;P22307-7;P22307-8;P22307;H0YF61	ENSG00000116171	SCP2	Non-specific lipid-transfer protein	-0.177385		0.758964	0.238593	-0.0213903	24.2101	24.1602	24.8882	24.25	24.8094	24.7312
832	17	17	31	74.267	0	153.52	1860500000	44	Q12931-2;Q12931;I3L0K7;I3L239;I3L253	Q12931-2;Q12931;I3L0K7	ENSG00000126602	TRAP1	Heat shock protein 75 kDa, mitochondrial	-0.178315		0.759106	0.217204	-0.0214336	27.6008	28.1631	28.6446	28.1692	28.5189	28.2554
309	4	4	9.7	39.34	0	23.482	349090000	7	H3BQN4;J3KPS3;P04075;P04075-2;H3BMQ8;H3BUH7;H3BR04;H3BPS8;H3BR68;H3BU78	H3BQN4;J3KPS3;P04075;P04075-2;H3BMQ8;H3BUH7;H3BR04;H3BPS8	ENSG00000149925	ALDOA	Fructose-bisphosphate aldolase;Fructose-bisphosphate aldolase A	-0.18087		0.757887	0.180481	-0.0215803	25.5035	25.7833	26.036	25.3206	26.0209	26.5238
341	1	1	4.3	44.648	0.0010173	10.081	85838000	4	J3QRD1;P51648;P51648-2	J3QRD1;P51648;P51648-2	ENSG00000072210	ALDH3A2	Fatty aldehyde dehydrogenase	-0.184806		0.743986	0.438535	-0.0225905	23.5724	23.7575	23.9562	23.7233	23.9047	24.2125
634	13	13	38.8	48.633	0	153.92	1406500000	43	P35998;C9JLS9;P35998-2	P35998	ENSG00000161057	PSMC2	26S protease regulatory subunit 7	-0.185921		0.737441	0.871345	-0.0229552	27.8501	27.6946	27.7633	27.8278	27.9125	28.1254
19	10	10	15.6	105.85	0	101.67	1136300000	25	A0A087WW66;Q99460-2;Q99460;H7C378;H7BZR6;C9J9M4	A0A087WW66;Q99460-2;Q99460	ENSG00000173692	PSMD1	26S proteasome non-ATPase regulatory subunit 1	-0.192772		0.725445	0.880734	-0.0237933	27.3232	27.6202	27.4898	27.5942	27.7769	27.6405
656	119	119	80.7	157.9	0	323.31	220420000000	1341	P42704;A0A0C4DG06;B8ZZ38;C9JCA9;H7C3W8;A0A0C4DG51;Q9NP80-3;Q9NP80-2;Q9NP80	P42704	ENSG00000138095	LRPPRC	Leucine-rich PPR motif-containing protein, mitochondrial	-0.198432		0.716247	0.725262	-0.0244217	35.1039	35.2059	34.8884	35.4296	35.164	35.1999
675	28	28	69	49.541	0	323.31	9313200000	138	P49411;H3BNU3	P49411	ENSG00000178952	TUFM	Elongation factor Tu, mitochondrial	-0.198612		0.716327	0.878759	-0.0245041	30.3566	30.4515	30.6678	30.604	30.6873	30.7804
525	4	4	49.4	9.4519	0	27.439	660020000	14	P10599-2;P10599	P10599-2;P10599	ENSG00000136810	TXN	Thioredoxin	-0.203787		0.715631	0.289266	-0.0245979	26.4178	26.3333	27.179	26.8983	26.6657	26.9775
113	1	1	4.9	32.92	0.00098814	9.14	74412000	6	B4DGJ5;Q8N7H5-3;Q8N7H5	B4DGJ5;Q8N7H5-3;Q8N7H5	ENSG00000006712	PAF1	RNA polymerase II-associated factor 1 homolog	-0.204979		0.70883	0.511939	-0.0250724	23.5243	23.6633	23.4821	23.5	23.7132	24.0714
977	20	20	52.9	47.611	0	303.74	4819600000	88	Q92552;Q92552-2;G5EA06;D6RH20;D6RJC7;E5RJ73	Q92552;Q92552-2;G5EA06;D6RH20	ENSG00000113048	MRPS27	28S ribosomal protein S27, mitochondrial	-0.205378		0.709415	0.421371	-0.0250222	29.758	29.3993	29.4713	29.9262	29.9235	29.395
876	24	24	25.9	135.58	0	264.37	2899000000	68	Q15393;Q15393-3;Q15393-2;I3L4G7;J3QL37;H3BMB0;J3QRB2;J3QKV4	Q15393	ENSG00000189091	SF3B3	Splicing factor 3B subunit 3	-0.211319		0.694849	0.763004	-0.0260007	28.7661	29.0444	28.6895	29.0032	28.9534	29.1773
1019	9	9	54	26.923	0	175.48	1128900000	18	Q99714;Q5H928;Q99714-2	Q99714;Q5H928;Q99714-2	ENSG00000072506;ENSG00000268188	HSD17B10	3-hydroxyacyl-CoA dehydrogenase type-2	-0.212879		0.694652	0.63457	-0.0261162	27.2281	27.3669	27.7262	27.5952	27.685	27.6797
120	5	5	25	38.91	0	43.557	573670000	14	B4DY09;Q12905;X6R6Z1;A0A0A0MRL0	B4DY09;Q12905;X6R6Z1	ENSG00000143621	ILF2	Interleukin enhancer-binding factor 2	-0.21693		0.694692	0.274855	-0.0260835	26.7012	26.657	25.987	27.0219	26.7003	26.2738
42	1	1	31.1	6.6016	0.0010299	10.371	35517000	2	E5RFX3;F8WE36;C9K020;E9PBK6;A0A087X295;Q9NNW5	E5RFX3;F8WE36;C9K020;E9PBK6;A0A087X295;Q9NNW5	ENSG00000178252	WDR6	WD repeat-containing protein 6	-0.217159		0.689623	0.579249	-0.0265897	22.5994	22.5407	22.289	22.9681	22.5609	22.5516
882	5	5	19.3	49.917	0	44.255	390490000	9	Q15750-2;Q15750	Q15750-2;Q15750	ENSG00000100324	TAB1	TGF-beta-activated kinase 1 and MAP3K7-binding protein 1	-0.218592		0.688067	0.559357	-0.0267445	25.6873	26.1134	25.8293	26.2511	25.8597	26.1749
501	3	3	8.4	52.948	0	17.855	161580000	5	P07099	P07099	ENSG00000143819	EPHX1	Epoxide hydrolase 1	-0.225216		0.680926	0.467598	-0.0274371	24.2252	24.8526	24.6917	24.6679	24.7997	24.9776
787	22	1	63.6	50.151	0	323.31	12804000000	156	P68363;P68363-2;P68366-2;P68366;C9JDS9	P68363;P68363-2;P68366-2;P68366	ENSG00000123416;ENSG00000127824	TUBA1B;TUBA4A	Tubulin alpha-1B chain;Tubulin alpha-4A chain	-0.225924		0.678528	0.56695	-0.027629	31.0512	30.94	30.8979	31.1032	31.5186	30.945
517	7	7	59.3	15.55	0	141.86	2573300000	53	P08708;H0YN88;A0A075B716;H0YN73;H3BNC9	P08708;H0YN88;A0A075B716	ENSG00000182774;ENSG00000184779	RPS17	40S ribosomal protein S17	-0.226831		0.681731	0.313159	-0.0273421	28.4482	28.8358	28.61	29.4058	28.5924	28.5763
878	11	11	19.3	88.885	0	91.269	1386700000	35	Q15459;Q15459-2;H7C1L2;F8WC79;F8WB66	Q15459;Q15459-2	ENSG00000099995	SF3A1	Splicing factor 3A subunit 1	-0.227333		0.676139	0.794114	-0.0279546	27.7141	27.8612	27.6784	28.0014	27.7607	28.1737
558	14	14	17.1	109.73	0	140.55	1249000000	28	P16615-5;P16615-2;P16615-3;P16615;H7C5W9;P16615-4;O14983-3;O14983-2;Q93084-4;Q93084-2;O14983;Q93084-3;Q93084-7;Q93084;Q93084-6;Q93084-5	P16615-5;P16615-2;P16615-3;P16615;H7C5W9;P16615-4	ENSG00000174437	ATP2A2	Sarcoplasmic/endoplasmic reticulum calcium ATPase 2	-0.22843		0.678445	0.385586	-0.0276905	27.3941	27.3833	27.9172	27.4495	28.0346	27.8957
852	4	4	8.6	80.702	0	28.428	257650000	12	Q13724-2;Q13724;C9J8D4	Q13724-2;Q13724;C9J8D4	ENSG00000115275	MOGS	Mannosyl-oligosaccharide glucosidase	-0.228905		0.675164	0.700255	-0.0280897	25.3088	25.2317	25.3129	25.6453	25.2204	25.6743
685	18	18	61.3	41.044	0	208.94	4640100000	78	P51398-2;P51398;P51398-3;V9GZ03;V9GYL9;V9GYJ9;V9GYA7;V9GZ61;V9GYC9;V9GYW1;V9GY11;V9GYJ3;V9GYF7;V9GYR8;V9GYL4	P51398-2;P51398;P51398-3;V9GZ03;V9GYL9;V9GYJ9	ENSG00000132676	DAP3	28S ribosomal protein S29, mitochondrial	-0.230604		0.674514	0.52803	-0.0281492	29.6	29.2936	29.5663	30.0104	29.7054	29.4359
1051	7	2	42.8	22.171	0	12.539	252920000	8	Q9H0U4;E9PLD0;A0A087WTI1	Q9H0U4;E9PLD0;A0A087WTI1	ENSG00000174903	RAB1B	Ras-related protein Rab-1B	-0.230872		0.674724	0.552665	-0.0282068	25.4293	25.1449	25.4083	25.2368	25.7148	25.7235
516	25	23	56	53.651	0	213.88	2847300000	56	P08670;B0YJC4;B0YJC5;Q5JVS8;P17661;H7C5W5;F8W835;A0A087WYG8;E7EMV2;E7ESP9;P41219;P41219-2;Q16352;P07197-2;P07196;P07197	P08670;B0YJC4	ENSG00000026025	VIM	Vimentin	-0.23259		0.674977	0.440137	-0.0282724	28.5599	28.5443	29.2121	29.073	29.0444	28.8967
1018	22	22	26.8	105.34	0	241.88	2738700000	69	Q99613;Q99613-2;B5ME19;H3BPE3;H3BPE4;H3BTY8	Q99613;Q99613-2;B5ME19	ENSG00000184110;ENSG00000205609	EIF3C;EIF3CL	Eukaryotic translation initiation factor 3 subunit C;Eukaryotic translation initiation factor 3 subunit C-like protein	-0.236045		0.667594	0.526614	-0.0287957	28.7822	28.9579	28.4186	29.1648	28.9414	28.7606
886	13	7	46.4	47.82	0	132.06	1328600000	24	Q16576;E9PC52;Q16576-2;Q5JP01;Q5JP02;Q5JNZ6;C9J7L0	Q16576;E9PC52;Q16576-2;Q5JP01	ENSG00000102054	RBBP7	Histone-binding protein RBBP7	-0.237259		0.664683	0.604322	-0.0290193	27.5132	27.6344	27.799	28.1414	27.9114	27.6056
235	2	2	10.9	23.092	0	17.186	196250000	3	E9PKH2;P50454;E9PR70;E9PPV6	E9PKH2;P50454;E9PR70;E9PPV6	ENSG00000149257	SERPINH1	Serpin H1	-0.238758		0.662311	0.672964	-0.0292558	24.7319	24.8897	25.1041	25.0779	25.3803	24.9839
918	3	3	29.7	15.947	0	36.916	472560000	14	Q6P1L8	Q6P1L8	ENSG00000180992	MRPL14	39S ribosomal protein L14, mitochondrial	-0.238967		0.662129	0.782472	-0.029354	26.3969	26.1421	26.0317	26.4616	26.2592	26.5668
208	2	2	2.8	262.68	0.0010256	10.295	273890000	3	E7EWP2;E7EPJ7;O75962-5;O75962-2;O75962-4;O75962;F5H228	E7EWP2;E7EPJ7;O75962-5;O75962-2;O75962-4;O75962;F5H228	ENSG00000038382	TRIO	Triple functional domain protein	-0.241572		0.675343	0.171297	-0.0283092	25.7155	25.3002	24.9285	24.7255	25.5467	26.3967
1121	2	2	4.4	55.18	0	12.893	165380000	2	Q9UMS4;H0YGF3;F5H2I0;F5GY56	Q9UMS4;H0YGF3;F5H2I0;F5GY56	ENSG00000110107	PRPF19	Pre-mRNA-processing factor 19	-0.244064		0.661525	0.349481	-0.0294412	24.5882	24.8174	24.5895	25.3813	24.9328	24.4133
703	2	2	13.6	31.512	0	14.017	95676000	3	P54709;H7C547;F8WBY4;C9JXZ1;C9JA36;P54709-2	P54709;H7C547;F8WBY4;C9JXZ1;C9JA36;P54709-2	ENSG00000069849	ATP1B3	Sodium/potassium-transporting ATPase subunit beta-3	-0.246292		0.663564	0.21371	-0.0291556	23.6292	23.6671	24.4507	24.3247	24.6854	23.4757
894	2	2	3.2	91.809	0	12.867	101690000	4	Q2NL82	Q2NL82	ENSG00000167721	TSR1	Pre-rRNA-processing protein TSR1 homolog	-0.2481		0.658112	0.298643	-0.0297579	23.8841	24.1632	23.7509	23.6825	24.0972	24.7627
529	37	36	54.7	72.332	0	323.31	37984000000	346	P11021	P11021	ENSG00000044574	HSPA5	78 kDa glucose-regulated protein	-0.248352		0.648275	1.13754	-0.0306506	32.3638	32.4806	32.658	32.8057	32.6355	32.8062
119	5	5	11.6	55.674	0	34.255	483250000	12	B4DUR8;P49368-2;P49368;Q5SZX6;E9PQ35;E9PRC8	B4DUR8;P49368-2;P49368	ENSG00000163468	CCT3	T-complex protein 1 subunit gamma	-0.249551		0.646133	2.06537	-0.0309928	26.1227	26.2508	26.1995	26.5128	26.4073	26.4016
388	3	3	11.6	34.577	0	21.917	362640000	8	O00487	O00487	ENSG00000115233	PSMD14	26S proteasome non-ATPase regulatory subunit 14	-0.24981		0.646079	1.34262	-0.0308902	25.9846	25.7971	25.6951	26.0678	26.1124	26.0461
830	8	8	21.6	58.848	0	75.945	1250700000	25	Q12874	Q12874	ENSG00000183431	SF3A3	Splicing factor 3A subunit 3	-0.250012		0.647867	0.879667	-0.0307429	27.563	27.7521	27.432	27.6991	27.7835	28.0145
305	5	5	34.2	17.668	0	34.81	709950000	19	H3BMH2;H3BSC1;P62491-2;Q15907-2;P62491;Q15907;B4DQU5	H3BMH2;H3BSC1;P62491-2;Q15907-2;P62491;Q15907	ENSG00000103769;ENSG00000185236	RAB11A;RAB11B	Ras-related protein Rab-11A;Ras-related protein Rab-11B	-0.250619		0.648784	0.579503	-0.0305905	26.6244	26.6893	27.0585	26.7728	27.2257	27.1254
84	5	5	11.3	63.461	0	35.427	604430000	12	A0A0U1RRM1;Q8WXI9;A0A0U1RR34;A0A0U1RRK3	A0A0U1RRM1;Q8WXI9;A0A0U1RR34	ENSG00000143614;ENSG00000261992	GATAD2B	Transcriptional repressor p66-beta	-0.252058		0.646071	0.696537	-0.0308709	26.7829	26.4395	26.4429	26.7004	27.0452	26.6759
504	4	4	13.6	44.552	0	27.848	238830000	5	P07339;H7C469;H7C1V0;F8W787;F8WD96;C9JH19	P07339;H7C469;H7C1V0;F8W787;F8WD96;C9JH19	ENSG00000117984;ENSG00000250644	CTSD	Cathepsin D;Cathepsin D light chain;Cathepsin D heavy chain	-0.254948		0.645864	0.470855	-0.0309607	25.0574	25.0082	25.6593	25.6815	25.4934	25.3148
246	3	3	8.5	56.806	0	36.643	228020000	7	F5GWF6;P78371;F8VQ14;P78371-2	F5GWF6;P78371;F8VQ14;P78371-2	ENSG00000166226	CCT2	T-complex protein 1 subunit beta	-0.256554		0.646443	0.401763	-0.0310207	24.5292	25.3183	25.3416	25.3812	25.2368	25.3407
505	19	4	68.8	47.766	0	86.672	4826900000	46	Q5JP53;P07437;Q5ST81;Q9BVA1;Q13885;K7ESM5;Q9BUF5;A6NNZ2;G3V2A3;CON__ENSEMBL:ENSBTAP00000025008;Q9H4B7;M0R1I1;G3V5W4;G3V2R8;G3V3R4;G3V2N6	Q5JP53;P07437;Q5ST81;Q9BVA1;Q13885	ENSG00000137267;ENSG00000137285;ENSG00000183311;ENSG00000196230;ENSG00000224156;ENSG00000227739;ENSG00000229684;ENSG00000232421;ENSG00000232575;ENSG00000235067	TUBB;TUBB2B;TUBB2A	Tubulin beta chain;Tubulin beta-2B chain;Tubulin beta-2A chain	-0.257065		0.642734	0.513736	-0.0312754	29.396	29.3686	29.7574	29.9548	29.9341	29.4044
514	6	4	26.7	25.486	0	38.824	690600000	21	P08579	P08579	ENSG00000125870	SNRPB2	U2 small nuclear ribonucleoprotein B	-0.257997		0.635133	1.10032	-0.0318112	26.6344	26.7641	26.9046	26.871	27.0868	27.1192
365	4	4	27.6	22.095	0	35.005	473340000	14	K7ERF1;Q9UBQ5;K7ES31;Q9UBQ5-2;A0A087WVB9;K7EK53;K7EQM4	K7ERF1;Q9UBQ5;K7ES31;Q9UBQ5-2;A0A087WVB9	ENSG00000178982	EIF3K	Eukaryotic translation initiation factor 3 subunit K	-0.265472		0.633958	0.411232	-0.0320839	26.1084	26.3035	25.8792	26.6407	26.5735	25.8733
616	20	18	50.7	56.782	0	204.33	2801800000	54	P30101	P30101	ENSG00000167004	PDIA3	Protein disulfide-isomerase A3	-0.270803		0.62694	0.340936	-0.0325151	28.2676	28.4208	29.3154	28.874	28.9902	28.952
191	1	1	9.7	16.074	0	17.313	287550000	6	D6RCF4;Q8N5K1	D6RCF4;Q8N5K1	ENSG00000145354	CISD2	CDGSH iron-sulfur domain-containing protein 2	-0.271132		0.625184	0.400041	-0.0327184	25.3337	25.6607	25.4011	25.2834	25.7115	26.2141
766	2	2	30.4	7.8409	0	21.166	1559700000	18	P62857	P62857	ENSG00000233927	RPS28	40S ribosomal protein S28	-0.276246		0.62406	0.289912	-0.0329444	27.8449	28.0219	27.7546	28.5904	28.4603	27.3995
740	11	11	39.7	44.784	0	112.61	1261200000	36	P62195-2;P62195;J3QQM1;J3QSA9;J3QLH6;J3KRP2;J3QSE0;J3QRW1;J3QRR3	P62195-2;P62195;J3QQM1;J3QSA9;J3QLH6;J3KRP2	ENSG00000087191	PSMC5	26S protease regulatory subunit 8	-0.277826		0.598043	3.08969	-0.034596	27.5929	27.5767	27.652	27.8448	27.9099	27.9004
485	12	12	48.4	36.053	0	204.39	4771700000	63	P04406;P04406-2;E7EUT5;O14556	P04406;P04406-2;E7EUT5	ENSG00000111640	GAPDH	Glyceraldehyde-3-phosphate dehydrogenase	-0.281041		0.599094	0.918867	-0.0345138	29.2888	29.4532	29.7602	29.854	29.7534	29.7379
592	7	7	70.5	14.515	0	113.23	4677700000	39	P25398	P25398	ENSG00000112306	RPS12	40S ribosomal protein S12	-0.281481		0.610131	0.358895	-0.0338042	29.3508	29.5406	29.4848	30.2499	29.1447	29.826
392	34	34	63.3	72.683	0	323.31	25709000000	264	O14744;O14744-5;O14744-2;O14744-3;O14744-4;G3V580;H0YJX6;G3V5L5;G3V2X6;H0YJD3;H7BZ44;G3V2L6;C9JSX3;H0YJ77;G3V507;G3V2F5;G3V5T6;H0YJY6	O14744;O14744-5;O14744-2;O14744-3;O14744-4	ENSG00000100462	PRMT5	Protein arginine N-methyltransferase 5;Protein arginine N-methyltransferase 5, N-terminally processed	-0.288217		0.59269	0.620069	-0.0351102	32.1272	32.1286	31.5374	32.1258	32.1758	32.3564
739	13	13	36.4	49.184	0	170.28	1655700000	50	P62191;P62191-2;G3V4X1	P62191;P62191-2	ENSG00000100764	PSMC1	26S protease regulatory subunit 4	-0.289061		0.586997	1.07486	-0.0355705	28.0821	27.8694	27.9607	28.1115	28.1924	28.4756
542	24	24	43.8	69.842	0	236.27	4219000000	89	P12956;B1AHC9;P12956-2	P12956;B1AHC9;P12956-2	ENSG00000196419	XRCC6	X-ray repair cross-complementing protein 6	-0.291511		0.581829	1.27975	-0.0359587	29.417	29.401	29.1478	29.7109	29.4991	29.6303
70	11	11	36.2	38.223	0	248.67	4565700000	72	A0A0C4DGV5;O95218-2;O95218	A0A0C4DGV5;O95218-2;O95218	ENSG00000132485	ZRANB2	Zinc finger Ran-binding domain-containing protein 2	-0.293578		0.580819	1.22886	-0.0361896	29.4954	29.3676	29.5091	29.5523	29.8046	29.8959
139	1	1	11.4	11.687	0.0010081	9.7059	85001000	2	F8WCJ1;C9J7B5;C9J4W5;I3L397;I3L504;Q9GZV4;Q6IS14;P63241;P63241-2	F8WCJ1;C9J7B5;C9J4W5;I3L397;I3L504;Q9GZV4;Q6IS14;P63241;P63241-2	ENSG00000132507;ENSG00000163577;ENSG00000253626	EIF5A2;EIF5A;EIF5AL1	Eukaryotic translation initiation factor 5A;Eukaryotic translation initiation factor 5A-2;Eukaryotic translation initiation factor 5A-1-like;Eukaryotic translation initiation factor 5A-1	-0.295708		0.589942	0.312589	-0.03526	23.2411	23.9322	23.8071	23.5063	23.7794	24.5818
102	3	3	5.5	77.592	0	18.621	175460000	4	B1AHB1;P33992	B1AHB1;P33992	ENSG00000100297	MCM5	DNA helicase;DNA replication licensing factor MCM5	-0.297311		0.582573	0.485197	-0.0359654	24.571	25.0239	24.3695	24.6445	24.9332	25.2787
1007	17	17	32.2	78.549	0	195.23	5707300000	93	Q96EY7;Q96EY7-2;B8ZZQ4;F8WE76	Q96EY7	ENSG00000132300	PTCD3	Pentatricopeptide repeat domain-containing protein 3, mitochondrial	-0.299209		0.573243	0.999711	-0.0367561	30.0297	29.7119	29.645	30.2448	30.0211	30.0184
865	11	11	19.8	70.702	0	105.61	1868500000	50	Q14739;C9JXK0;C9JES9	Q14739;C9JXK0	ENSG00000143815	LBR	Lamin-B receptor	-0.303789		0.567172	0.793468	-0.0371525	28.3834	27.9099	28.1737	28.2632	28.6503	28.4651
686	5	5	36.4	18.998	0	42.401	1086400000	16	P51571;A6NLM8	P51571;A6NLM8	ENSG00000180879;ENSG00000269520	SSR4	Translocon-associated protein subunit delta	-0.307166		0.567902	0.504714	-0.0371592	27.1114	27.4146	27.4785	28.1095	27.5093	27.3071
1046	2	2	3.4	96.955	0	12.931	131530000	4	Q9BZF1-3;Q9BZF1-2;Q9BZF1;F8VUA7;F8VQX7	Q9BZF1-3;Q9BZF1-2;Q9BZF1;F8VUA7;F8VQX7	ENSG00000091039	OSBPL8	Oxysterol-binding protein-related protein 8;Oxysterol-binding protein	-0.312024		0.556941	0.649551	-0.0379723	23.995	24.4473	24.6022	24.6113	24.4843	24.8849
406	7	7	18.2	60.977	0	67.707	953020000	22	O43242;O43242-2	O43242;O43242-2	ENSG00000108344	PSMD3	26S proteasome non-ATPase regulatory subunit 3	-0.319518		0.541948	0.980858	-0.0391918	27.1898	27.3026	27.1109	27.261	27.55	27.7508
583	8	8	24.3	65.443	0	91.484	542070000	16	P23368;P23368-2	P23368;P23368-2	ENSG00000082212	ME2	NAD-dependent malic enzyme, mitochondrial	-0.324148		0.531192	1.53865	-0.0400323	26.3622	26.4157	26.2876	26.5374	26.8455	26.655
1076	4	4	25.2	40.317	0	57.594	490760000	14	Q9NQC3-2;F8W914;Q9NQC3-5;Q9NQC3;Q9NQC3-4	Q9NQC3-2;F8W914;Q9NQC3-5;Q9NQC3	ENSG00000115310	RTN4	Reticulon-4;Reticulon	-0.332884		0.528403	0.607975	-0.0403716	26.047	25.9913	26.4884	26.1907	26.8431	26.4916
612	7	7	40.8	25.838	0	127.64	2632700000	36	P30048-2;P30048	P30048-2;P30048	ENSG00000165672	PRDX3	Thioredoxin-dependent peroxide reductase, mitochondrial	-0.33334		0.529339	0.503371	-0.0402121	28.4055	28.2543	29.0612	28.6082	29.081	29.0319
1091	1	1	9	20.834	0.00093371	7.0498	97404000	3	Q9NY12-2;Q9NY12	Q9NY12-2;Q9NY12	ENSG00000109534	GAR1	H/ACA ribonucleoprotein complex subunit 1	-0.336365		0.531135	0.333214	-0.0399665	24.3402	23.1052	24.0129	24.4681	23.8072	24.1921
93	1	1	14.6	15.771	0.00099305	9.2302	258690000	6	A6NLH6;Q9P003	A6NLH6;Q9P003	ENSG00000143771	CNIH4	Protein cornichon homolog 4	-0.339575		0.517966	0.73537	-0.0413527	25.1004	25.2487	25.483	25.391	25.9726	25.4872
1147	4	4	30.5	12.254	0	38.216	1083900000	14	Q9Y3U8;J3QSB5;J3KTD3	Q9Y3U8;J3QSB5	ENSG00000130255	RPL36	60S ribosomal protein L36	-0.33986		0.519058	0.629931	-0.0412302	27.031	27.5872	27.4911	28.0498	27.5833	27.4957
519	5	5	23.9	45.098	0	47.164	272080000	6	P09543-2;P09543;K7EN66;C9K0L8;K7ERZ0;K7ERC4	P09543-2;P09543	ENSG00000173786;ENSG00000260283	CNP	2,3-cyclic-nucleotide 3-phosphodiesterase	-0.341413		0.52318	0.422408	-0.0409135	25.2817	25.6153	25.0784	25.7514	26.1511	25.0971
825	16	10	59.5	46.158	0	323.31	15391000000	120	Q09028-3;Q09028;Q09028-2;Q09028-4;H0YF10;H0YCT5;H0YDK2;H0YEU5;E9PNS6;E9PNS2;E9PIC4	Q09028-3;Q09028;Q09028-2;Q09028-4	ENSG00000162521	RBBP4	Histone-binding protein RBBP4	-0.344643		0.50595	1.19525	-0.0423627	31.2081	31.0497	31.2623	31.6136	31.6601	31.2803
888	3	3	7.4	71.428	0	49.337	212850000	3	Q16643;Q16643-3;D6R9W4;D6R9Q9;Q16643-2;D6RFI1	Q16643;Q16643-3;D6R9W4;D6R9Q9;Q16643-2	ENSG00000113758	DBN1	Drebrin	-0.351589		0.506079	0.491353	-0.0422998	24.9005	24.9541	24.9829	25.906	25.1035	24.8828
381	10	10	28.4	47.463	0	84.576	785000000	22	O00231;O00231-2;J3QRY4;J3QS13	O00231;O00231-2;J3QRY4	ENSG00000108671	PSMD11	26S proteasome non-ATPase regulatory subunit 11	-0.353683		0.492037	1.42159	-0.0435795	26.8344	26.9182	26.7793	26.9864	27.2599	27.3466
985	21	21	46.1	70.737	0	228.59	4107700000	89	Q969Z0;Q969Z0-2;C9J7P5;H7C4R5;C9IZN7;C9J5A2;C9J347;C9J618	Q969Z0;Q969Z0-2	ENSG00000136270	TBRG4	Protein TBRG4	-0.355405		0.493456	0.815688	-0.0433331	29.5816	29.0282	29.1516	29.7152	29.3852	29.7271
944	10	10	49.4	26.888	0	180.1	2588700000	45	Q86V81;E9PB61	Q86V81;E9PB61	ENSG00000183684	ALYREF	THO complex subunit 4	-0.356045		0.488695	1.54086	-0.0439208	28.5014	28.6568	28.547	29.0839	28.9376	28.752
673	6	6	11.4	85.237	0	81.836	531750000	14	P49321;P49321-3;P49321-2;P49321-4;H0YDS9;Q5T624;E9PRH9;H0YF33;E9PPQ8;E9PI86	P49321;P49321-3;P49321-2;P49321-4;H0YDS9;Q5T624;E9PRH9;H0YF33	ENSG00000132780	NASP	Nuclear autoantigenic sperm protein	-0.357454		0.494504	0.578618	-0.0431955	25.789	26.3972	26.7015	26.7617	26.5479	26.6505
1027	2	2	24.1	22.704	0	30.226	165410000	3	Q9BRP8-2;Q9BRP8	Q9BRP8-2;Q9BRP8	ENSG00000170473	WIBG	Partner of Y14 and mago	-0.360617		0.490611	0.670597	-0.043743	24.7058	24.8299	24.3618	25.3413	24.989	24.649
457	1	1	5.8	16.276	0.00093458	7.0573	1301800000	9	Q5H8X8;O95399;O95399-2	Q5H8X8;O95399;O95399-2	ENSG00000049247	UTS2	Urotensin-2	-0.360771		0.48496	1.14487	-0.0442762	27.5769	27.612	27.6464	27.7612	27.9016	28.2548
39	3	3	25.3	16.219	0	19.482	229240000	3	H7C3I1;F6VDH7;Q3KNR6;A0A087X1H6;Q8IZP2;P50502;Q8NFI4	H7C3I1;F6VDH7;Q3KNR6;A0A087X1H6;Q8IZP2;P50502;Q8NFI4	ENSG00000100380	ST13;ST13P4;ST13P5	Putative protein FAM10A4;Hsc70-interacting protein;Putative protein FAM10A5	-0.360942		0.492771	0.523239	-0.04347	24.7729	25.097	25.3538	25.0197	25.8913	25.3956
492	3	2	66.7	11.514	0	35.751	1933700000	22	P05386	P05386	ENSG00000137818	RPLP1	60S acidic ribosomal protein P1	-0.361326		0.49008	0.620171	-0.0437341	28.2714	28.2403	27.9767	28.9352	28.5484	28.0888
82	5	5	24.9	26.698	0	37.212	669080000	18	A0A0U1RQH7;H0Y4X3;G3XAC6;Q14498-3;Q14498-2;Q14498;A0A0U1RQW2;Q5QP23;A0A087X122;Q5QP22	A0A0U1RQH7;H0Y4X3;G3XAC6;Q14498-3;Q14498-2;Q14498;A0A0U1RQW2	ENSG00000131051	RBM39	RNA-binding protein 39	-0.364603		0.483259	0.820085	-0.0444317	26.5463	26.8407	26.481	27.3136	26.9271	26.7212
1029	5	5	6.2	122.85	0	33.956	229800000	9	Q9BSJ8;Q9BSJ8-2;F8VZB1	Q9BSJ8;Q9BSJ8-2	ENSG00000139641	ESYT1	Extended synaptotagmin-1	-0.368552		0.478833	0.778006	-0.0448449	25.1121	24.8453	25.143	25.0115	25.6404	25.5542
404	5	5	13.1	56.65	0	42.919	396310000	9	O43175;Q5SZU1	O43175;Q5SZU1	ENSG00000092621	PHGDH	D-3-phosphoglycerate dehydrogenase	-0.370794		0.478173	0.688272	-0.044971	25.7413	25.6155	26.2414	25.9557	26.2705	26.4844
633	47	1	77.5	65.432	0	323.31	55660000000	384	P35908	P35908	ENSG00000172867	KRT2	Keratin, type II cytoskeletal 2 epidermal	-0.374442		0.488268	0.303317	-0.0440403	32.8123	33.0119	33.0449	32.3544	33.6582	33.9799
493	7	6	88.7	11.665	0	146.49	4511800000	50	P05387;H0YDD8;P05386-2	P05387;H0YDD8	ENSG00000177600	RPLP2	60S acidic ribosomal protein P2	-0.377431		0.474566	0.502141	-0.0453178	29.0387	29.4596	29.4952	30.2421	29.6561	29.2276
564	3	3	8.3	49.966	0	24.722	1479100000	5	P18031;B4DSN5	P18031;B4DSN5	ENSG00000196396	PTPN1	Tyrosine-protein phosphatase non-receptor type 1;Tyrosine-protein phosphatase non-receptor type	-0.379045		0.465621	0.840442	-0.0461725	27.3443	27.5034	27.8558	27.6573	28.0856	28.0978
717	14	14	39.8	52.22	0	186.74	1694600000	53	P60228;E5RGA2;H0YBR5;E5RIT4;H0YAW4;E5RHS5;H0YBP5;E5RII3;E5RIP5;E5RJ25	P60228;E5RGA2;H0YBR5	ENSG00000104408	EIF3E	Eukaryotic translation initiation factor 3 subunit E	-0.379151		0.465763	0.777102	-0.0460981	28.1725	28.1307	27.5415	28.1657	28.3212	28.4953
681	7	7	14.7	57.645	0	41.824	1038900000	12	P50990-2;P50990;P50990-3;H7C4C8	P50990-2;P50990;P50990-3;H7C4C8	ENSG00000156261	CCT8	T-complex protein 1 subunit theta	-0.379458		0.465745	0.720841	-0.0460463	27.3962	27.4067	27.0414	27.2611	27.757	27.9646
35	22	22	34.9	97.584	0	209.71	3466800000	84	A0A087WZZ5;Q13435;E9PPJ0;H0YCG1;H0YEX5;E9PJ04;E9PJT3;E9PIL8	A0A087WZZ5;Q13435;E9PPJ0	ENSG00000087365	SF3B2	Splicing factor 3B subunit 2	-0.382271		0.454405	1.60848	-0.0471425	29.0515	29.1096	28.8502	29.2611	29.3756	29.5214
279	2	2	3.7	68.943	0	15.404	79835000	5	G3V4Y7;Q86UP2-2;Q86UP2-3;Q86UP2-4;Q86UP2;H0YJZ8;G3V5G2	G3V4Y7;Q86UP2-2;Q86UP2-3;Q86UP2-4;Q86UP2;H0YJZ8;G3V5G2	ENSG00000126777	KTN1	Kinectin	-0.386721		0.466229	0.425863	-0.0461052	22.894	24.1504	23.598	23.7716	23.829	24.202
551	38	36	49.6	92.468	0	323.31	11213000000	161	P14625;Q96GW1;Q58FF3;H0YIV0;F8W026	P14625	ENSG00000166598	HSP90B1	Endoplasmin	-0.388645		0.453607	0.709967	-0.0471085	30.2287	30.6515	31.086	30.9753	31.0645	31.0923
884	3	3	12.3	42.153	0	40.701	322810000	12	Q16186;A0A087WX59;A0A087WUX6	Q16186;A0A087WX59	ENSG00000130706	ADRM1	Proteasomal ubiquitin receptor ADRM1	-0.389935		0.444149	1.98431	-0.048226	25.6563	25.5243	25.5803	25.8866	25.915	26.1292
1125	17	17	8.8	299.61	0	223.5	2508300000	51	Q9UQ35;Q9UQ35-2;I3L4D8;I3L182;I3L1I8;Q9UQ35-3;A0A087X1W1;I3L1C0;I3L0N7	Q9UQ35;Q9UQ35-2;I3L4D8	ENSG00000167978	SRRM2	Serine/arginine repetitive matrix protein 2	-0.392273		0.44486	1.08149	-0.0480108	28.533	28.5714	28.491	28.5948	29.1541	29.0235
461	17	17	33.8	66.294	0	163.41	2847200000	69	O95831-3;O95831;O95831-2;E9PMA0;O95831-5;O95831-6;O95831-4	O95831-3;O95831;O95831-2;E9PMA0;O95831-5	ENSG00000156709	AIFM1	Apoptosis-inducing factor 1, mitochondrial	-0.394247		0.444332	1.21855	-0.0483619	28.6872	28.5316	28.9991	29.0038	29.1945	29.2023
346	3	3	14.2	27.079	0	21.284	183950000	12	J9JIE6;Q9UM00-2;Q9UM00;J3QQY2;J3KS45;J3KTQ7	J9JIE6;Q9UM00-2;Q9UM00;J3QQY2;J3KS45	ENSG00000143183	TMCO1	Transmembrane and coiled-coil domain-containing protein 1	-0.394264		0.442186	1.62957	-0.0486111	24.7145	24.8796	24.7422	24.9775	25.2575	25.2842
474	11	11	29.5	47.517	0	91.571	1192900000	27	P00505;P00505-2	P00505;P00505-2	ENSG00000125166	GOT2	Aspartate aminotransferase, mitochondrial	-0.398413		0.453698	0.389288	-0.0472532	27.3506	26.6352	28.0323	27.5419	27.6317	28.0397
603	28	28	47	67.567	0	323.31	18794000000	211	P27824;P27824-2;P27824-3;H0Y9Q7;D6RGY2;D6RDP7;D6RAU8;D6RB85;D6RFL1;H0Y9H1;D6RAQ8;D6RHJ3;D6RD16	P27824;P27824-2;P27824-3	ENSG00000127022	CANX	Calnexin	-0.399469		0.437022	1.21329	-0.0489863	31.2528	31.292	31.6719	31.6509	31.862	31.9022
458	1	1	3.2	37.646	0.00095602	7.7507	68943000	5	O95400	O95400	ENSG00000169217	CD2BP2	CD2 antigen cytoplasmic tail-binding protein 2	-0.399729		0.436084	1.43454	-0.0491696	23.3362	23.3985	23.3443	23.5339	23.7669	23.9775
468	10	10	26.3	61.397	0	89.021	1742100000	33	P00367;P00367-3;P00367-2;P49448	P00367;P00367-3;P00367-2;P49448	ENSG00000148672;ENSG00000182890	GLUD1;GLUD2	Glutamate dehydrogenase 1, mitochondrial;Glutamate dehydrogenase 2, mitochondrial	-0.403949		0.43067	2.83825	-0.0501692	27.9607	28.0283	27.9821	28.4829	28.3807	28.3193
1128	4	3	35.6	16.916	0	46.67	423070000	12	Q9Y281-3;Q9Y281;F8WDN3	Q9Y281-3;Q9Y281	ENSG00000165410	CFL2	Cofilin-2	-0.404074		0.433041	1.46338	-0.0497129	25.7924	25.8795	26.1452	26.2425	26.3045	26.4823
100	7	7	17	64.929	0	123.51	2139900000	38	B0QYK0;Q01844-6;Q01844-3;Q01844;Q01844-5;A0A0D9SFL3;C9JGE3;Q01844-2;H7BY36;F8WC90;Q01844-4	B0QYK0;Q01844-6;Q01844-3;Q01844;Q01844-5;A0A0D9SFL3;C9JGE3;Q01844-2;H7BY36	ENSG00000182944	EWSR1	RNA-binding protein EWS	-0.40657		0.43083	1.56901	-0.0500754	28.4456	28.3277	28.125	28.6318	28.6328	28.8534
210	1	1	7.8	13.631	0.00094429	7.4267	99237000	5	F5GX39;E7EQ72;Q15363	F5GX39;E7EQ72;Q15363	ENSG00000086598	TMED2	Transmembrane emp24 domain-containing protein 2	-0.408019		0.437313	0.559994	-0.0490216	23.4783	23.6881	24.3527	23.8951	24.3151	24.5328
508	42	27	60	84.659	0	323.31	18725000000	221	P07900;P07900-2;G3V2J8;Q14568;Q58FG0;Q58FG1	P07900;P07900-2	ENSG00000080824	HSP90AA1	Heat shock protein HSP 90-alpha	-0.409101		0.433345	0.851973	-0.0497502	31.025	31.5716	31.6203	31.5904	31.8786	31.9751
358	3	3	27.4	15.224	0	19.211	326610000	7	K7EMT0;Q15428	K7EMT0;Q15428	ENSG00000104897	SF3A2	Splicing factor 3A subunit 2	-0.413289		0.425094	1.5023	-0.0508522	25.4464	25.6655	25.6764	25.8431	25.9875	26.1975
398	7	7	15.5	67.045	0	49.305	414510000	13	Q5TBH8;O15228;O15228-2;Q5TBH6	Q5TBH8;O15228;O15228-2	ENSG00000116906	GNPAT	Dihydroxyacetone phosphate acyltransferase	-0.413685		0.432798	0.643322	-0.0498996	25.7259	25.9726	26.0168	25.7875	26.4555	26.7135
933	62	62	62.6	136.11	0	323.31	21266000000	320	Q7L2E3-2;H7BXY3;Q7L2E3-3;Q7L2E3	Q7L2E3-2;H7BXY3;Q7L2E3-3;Q7L2E3	ENSG00000132153	DHX30	Putative ATP-dependent RNA helicase DHX30	-0.416868		0.420701	1.71479	-0.0514016	31.7046	31.7147	31.4002	31.9471	32.0618	32.0613
1138	12	12	44.6	33.249	0	132.91	2569500000	52	Q9Y399;Q5T8A0	Q9Y399;Q5T8A0	ENSG00000122140	MRPS2	28S ribosomal protein S2, mitochondrial	-0.418317		0.422936	1.04892	-0.0510929	28.8922	28.5634	28.3473	29.1873	29.0293	28.8412
761	5	5	50.5	11.367	0	39.16	1052600000	23	P62805	P62805	ENSG00000124529;ENSG00000158406;ENSG00000182217;ENSG00000183941;ENSG00000188987;ENSG00000196176;ENSG00000197061;ENSG00000197238;ENSG00000197837;ENSG00000197914;ENSG00000198327;ENSG00000198339;ENSG00000198518;ENSG00000198558	HIST1H4A	Histone H4	-0.421249		0.423535	0.795263	-0.0510936	27.5092	26.83	27.5644	27.5946	27.7945	27.7782
834	7	7	26.9	30.84	0	53.984	1051200000	21	Q13151	Q13151	ENSG00000177733	HNRNPA0	Heterogeneous nuclear ribonucleoprotein A0	-0.422281		0.42254	0.793276	-0.0512114	26.7986	27.4635	27.2992	27.7965	27.7031	27.3285
1003	7	7	44.3	19.015	0	101.91	1917500000	44	Q96EL2;F8VYR5	Q96EL2	ENSG00000062582	MRPS24	28S ribosomal protein S24, mitochondrial	-0.42379		0.413702	1.80303	-0.0522864	28.3555	28.0006	28.1422	28.6302	28.5763	28.5631
140	4	4	69.1	7.624	0	37.845	429860000	11	C9J4Z3;P61513;M0R0A1;Q6P4E4;E9PEL3;M0R2L6;G5E9R3;A6NKH3	C9J4Z3;P61513;M0R0A1;Q6P4E4;E9PEL3;M0R2L6;G5E9R3	ENSG00000197756	RPL37A	60S ribosomal protein L37a	-0.426963		0.420445	0.652908	-0.0514674	25.6524	26.191	25.9566	26.7995	26.3526	25.9288
499	20	20	60.4	47.168	0	323.31	3525700000	70	P06733;P06733-2;K7EM90;F5H0C8;P13929-3;P09104-2;P13929-2;P13929;P09104;F5H1C3;E5RI09;E5RG95;K7EPM1;K7EKN2;E5RGZ4	P06733;P06733-2	ENSG00000074800	ENO1	Alpha-enolase	-0.427581		0.416423	0.815964	-0.0518745	28.7599	28.7325	29.4354	29.263	29.5305	29.417
752	2	2	39.5	9.7251	0	26.289	806520000	15	P62306;A0A0B4J254;F8W0W6	P62306;A0A0B4J254;F8W0W6	ENSG00000139343	SNRPF	Small nuclear ribonucleoprotein F	-0.429865		0.420102	0.520031	-0.0514004	26.5653	27.1002	26.5495	26.5786	27.272	27.654
1006	11	11	27.7	52.488	0	94.448	1531300000	30	Q96EY1;Q96EY1-2;Q96EY1-3;I3L1T6	Q96EY1;Q96EY1-2	ENSG00000103423	DNAJA3	DnaJ homolog subfamily A member 3, mitochondrial	-0.432166		0.408944	1.37956	-0.0530511	27.915	27.6622	27.7077	28.1959	27.9784	28.4072
416	3	3	15.4	26.227	0	19.481	162860000	6	O43809	O43809	ENSG00000167005	NUDT21	Cleavage and polyadenylation specificity factor subunit 5	-0.432575		0.413435	0.778832	-0.0523949	24.6148	24.543	24.6123	25.4941	24.9552	24.6186
520	8	8	20.8	54.177	0	106.41	1164000000	33	P09622;E9PEX6;P09622-2;P09622-3;F8WDM5;F2Z2E3	P09622;E9PEX6;P09622-2;P09622-3	ENSG00000091140	DLD	Dihydrolipoyl dehydrogenase, mitochondrial;Dihydrolipoyl dehydrogenase	-0.434053		0.406513	1.52886	-0.0533823	27.3028	27.2902	27.6572	27.7849	27.9534	27.814
506	5	5	36.4	15.054	0	35.266	581160000	12	P07737;K7EJ44;CON__P02584;I3L3D5	P07737;K7EJ44	ENSG00000108518	PFN1	Profilin-1	-0.43601		0.414432	0.53103	-0.052144	25.8523	26.3203	26.8818	26.9461	27.0365	26.3798
696	5	5	27.3	32.922	0	45.698	789430000	20	P52907;C9JUG7;F8W9N7;A0A0D9SET8;P47755-2;P47755	P52907	ENSG00000116489	CAPZA1	F-actin-capping protein subunit alpha-1	-0.437761		0.400815	2.08222	-0.0541109	26.9402	26.9044	26.6678	27.2727	27.2274	27.3256
300	3	3	18.9	19.247	0	24.776	246770000	5	H0YMU3;H0YL72;P50213;H0YKD0;H0YLI6;P50213-2;H0YM64	H0YMU3;H0YL72;P50213;H0YKD0;H0YLI6;P50213-2	ENSG00000166411	IDH3A	Isocitrate dehydrogenase [NAD] subunit alpha, mitochondrial	-0.43944		0.413851	0.502745	-0.0524258	24.8245	24.6574	25.8255	25.3311	25.7227	25.572
1123	6	6	18.1	42.945	0	51.367	451910000	16	Q9UNM6;Q9UNM6-2;J3KNQ3;A0A087WUL9;E9PL38;H0YD73;E9PPD2;F8W8J6;E9PQG3	Q9UNM6;Q9UNM6-2;J3KNQ3;A0A087WUL9;E9PL38	ENSG00000185627	PSMD13	26S proteasome non-ATPase regulatory subunit 13	-0.443181		0.396764	1.7512	-0.0546193	25.9628	26.0179	26.0879	26.2648	26.6352	26.4981
203	2	2	1.1	308.57	0	11.685	149760000	3	E7EMW7;O95071-2;O95071	E7EMW7;O95071-2;O95071	ENSG00000104517	UBR5	E3 ubiquitin-protein ligase UBR5	-0.450428		0.392272	1.22275	-0.0551113	24.6403	24.4602	24.1969	24.654	24.9684	25.0263
105	4	4	26.6	24.084	0	35.379	465270000	10	B1ALA9;P60891-2;P60891;P11908;P11908-2;B7ZB02;A0A0B4J207;P21108;A6NMS2;B1ALA7;H7C540;D3YTJ7	B1ALA9;P60891-2;P60891;P11908;P11908-2;B7ZB02;A0A0B4J207;P21108	ENSG00000101911;ENSG00000147224	PRPS1;PRPS2;PRPS1L1	Ribose-phosphate pyrophosphokinase 1;Ribose-phosphate pyrophosphokinase 2;Ribose-phosphate pyrophosphokinase 3	-0.455871		0.384617	1.58292	-0.0560572	26.0389	26.1379	25.9018	26.3766	26.3614	26.7082
1137	12	12	36	46.513	0	129.74	1238800000	31	Q9Y383;A0A0A6YYC3;Q96HJ9-2;A0A0A6YYJ8;Q9Y383-3;Q9Y383-2;A8MYV2;Q9NQ29-2;Q9NQ29-3;Q9NQ29;B8ZZ10;B8ZZ12;V9GZ75;F8WEU3;B8ZZ09	Q9Y383;A0A0A6YYC3;Q96HJ9-2;A0A0A6YYJ8;Q9Y383-3;Q9Y383-2	ENSG00000146963;ENSG00000164898	LUC7L2;C7orf55-LUC7L2	Putative RNA-binding protein Luc7-like 2	-0.46556		0.373034	2.58367	-0.0576925	27.4186	27.5905	27.4864	27.8677	28.0022	28.0223
262	6	6	37.5	25.63	0	48.827	511830000	6	F8W1A4;P54819-5;P54819-2;P54819;F8VY04;P54819-6;P54819-3;F8VZG5;P54819-4;G3V213;F8VPP1	F8W1A4;P54819-5;P54819-2;P54819;F8VY04;P54819-6;P54819-3;F8VZG5;P54819-4;G3V213	ENSG00000004455	AK2	Adenylate kinase 2, mitochondrial;Adenylate kinase 2, mitochondrial;Adenylate kinase 2, mitochondrial, N-terminally processed	-0.465675		0.3773	1.10663	-0.0568043	26.0871	25.979	26.485	26.4702	26.5893	26.8885
666	2	2	14.5	17.752	0	18.687	1003100000	14	P47914	P47914	ENSG00000162244	RPL29	60S ribosomal protein L29	-0.468857		0.372594	1.9449	-0.0578433	27.036	27.373	27.1073	27.6644	27.5901	27.6683
511	37	19	55	83.263	0	323.31	8016900000	111	P08238;Q58FF7	P08238	ENSG00000096384	HSP90AB1	Heat shock protein HSP 90-beta	-0.470483		0.37463	1.01448	-0.0572527	29.6287	30.1469	30.2167	30.2766	30.4563	30.6708
423	3	3	28.9	15.139	0	43.556	1535100000	24	O60783	O60783	ENSG00000120333	MRPS14	28S ribosomal protein S14, mitochondrial	-0.471225		0.369834	2.45652	-0.0583465	27.9289	27.6976	27.8069	28.3494	28.2221	28.2755
948	11	11	13.7	131.04	0	122.53	1858000000	35	Q8IX12-2;Q8IX12;A0A0C4DGG8;F5H1H2;F5H2E6;F5H3E1;H0YFJ7	Q8IX12-2;Q8IX12;A0A0C4DGG8;F5H1H2;F5H2E6	ENSG00000060339	CCAR1	Cell division cycle and apoptosis regulator protein 1	-0.472663		0.373273	1.07567	-0.0575958	28.3714	28.1505	27.8722	28.4216	28.4941	28.8963
818	8	5	41.7	22.11	0	61.378	1838800000	32	Q06830;A0A0A0MSI0;A0A0A0MRQ5	Q06830;A0A0A0MSI0;A0A0A0MRQ5	ENSG00000117450	PRDX1	Peroxiredoxin-1	-0.473459		0.370366	1.61965	-0.0582092	27.888	27.9531	28.2243	28.3263	28.6006	28.5588
781	27	0	77.9	41.792	0	323.31	70394000000	426	P63261;I3L3I0;I3L1U9	P63261;I3L3I0;I3L1U9	ENSG00000184009;ENSG00000267807	ACTG1	Actin, cytoplasmic 2;Actin, cytoplasmic 2, N-terminally processed	-0.473942		0.369292	2.01217	-0.0584961	33.2382	33.3448	33.2316	33.7927	33.562	33.8818
799	5	5	55.2	10.741	0	45.211	1199800000	18	P82921;A0A075B746	P82921;A0A075B746	ENSG00000187145	MRPS21	28S ribosomal protein S21, mitochondrial	-0.481156		0.36443	1.89057	-0.0593107	27.6512	27.3434	27.3347	27.9935	27.9327	27.8466
801	18	18	45.2	45.834	0	224.31	6597600000	78	P82933;H7BZC4	P82933	ENSG00000135972	MRPS9	28S ribosomal protein S9, mitochondrial	-0.481438		0.365475	1.62714	-0.0591792	30.0268	29.889	29.7525	30.5567	30.3789	30.1771
45	9	9	23.4	73.915	0	90.92	801070000	16	F1T0B3;A0A087X2G1;Q92499;Q92499-3;Q92499-2	F1T0B3;A0A087X2G1;Q92499;Q92499-3;Q92499-2	ENSG00000079785	DDX1	ATP-dependent RNA helicase DDX1	-0.482018		0.367709	1.16559	-0.0588225	26.9591	26.8899	26.655	27.6442	27.0658	27.2402
652	1	1	1.8	83.165	0.0070485	6.1176	36351000	3	P41250	P41250	ENSG00000106105	GARS	Glycine--tRNA ligase	-0.485673		0.374727	0.409545	-0.0571139	21.7768	22.2073	22.9283	22.0432	23.2285	23.0977
339	4	4	6.7	85.586	0	28.952	329970000	10	J3QR07;Q96MU7-2;Q96MU7	J3QR07;Q96MU7-2;Q96MU7	ENSG00000083896	YTHDC1	YTH domain-containing protein 1	-0.485766		0.364467	1.3068	-0.0594272	25.7177	25.3538	25.7337	25.8446	26.1851	26.2329
1142	5	5	43.1	15.345	0	48.127	955160000	20	Q9Y3D3;A6ND22;Q9Y3D3-2	Q9Y3D3;A6ND22;Q9Y3D3-2	ENSG00000182180	MRPS16	28S ribosomal protein S16, mitochondrial	-0.487229		0.364252	1.29808	-0.0595933	27.3327	27.1028	26.8731	27.7819	27.6057	27.3827
540	11	11	48.6	42.644	0	153.51	1511600000	42	P12277;G3V4N7;G3V461;H0YJG0;G3V2I1;P06732	P12277;G3V4N7	ENSG00000166165	CKB	Creatine kinase B-type	-0.487733		0.370783	0.582231	-0.058247	27.4446	27.309	28.3333	27.8157	28.2794	28.4549
649	19	19	67.8	35.503	0	225.24	8175300000	132	P40926;P40926-2;G3XAL0	P40926;P40926-2;G3XAL0	ENSG00000146701;ENSG00000262847	MDH2	Malate dehydrogenase, mitochondrial;Malate dehydrogenase	-0.48847		0.368155	0.754734	-0.0588699	29.9117	29.8307	30.7137	30.5622	30.83	30.5293
755	8	8	61.9	13.527	0	65.966	2504800000	34	P62316;P62316-2;K7ERG4;K7EJB5	P62316;P62316-2;K7ERG4	ENSG00000125743	SNRPD2	Small nuclear ribonucleoprotein Sm D2	-0.489353		0.358671	1.57445	-0.060096	28.4672	28.5472	28.4332	28.7217	28.9929	29.2011
784	1	1	10.1	26.673	0	16.199	71661000	4	Q5SRQ3;Q5SRQ6;P67870	Q5SRQ3;Q5SRQ6;P67870	ENSG00000204435;ENSG00000206406;ENSG00000224398;ENSG00000224774;ENSG00000228875;ENSG00000230700;ENSG00000232960;ENSG00000263020	CSNK2B-LY6G5B-1181;CSNK2B	Casein kinase II subunit beta	-0.490084		0.363706	1.02277	-0.0595851	23.3593	23.1311	23.5962	23.5101	23.9236	24.123
773	8	8	43.6	18.012	0	67.009	2568900000	44	P62937;F8WE65;C9J5S7;P62937-2;E5RIZ5;P0DN26;A0A0H2UH34;A0A0B4J2A2;A0A075B767;A0A075B759;Q9Y536;F5H284	P62937;F8WE65;C9J5S7;P62937-2	ENSG00000196262	PPIA	Peptidyl-prolyl cis-trans isomerase A;Peptidyl-prolyl cis-trans isomerase A, N-terminally processed;Peptidyl-prolyl cis-trans isomerase	-0.490641		0.368256	0.651722	-0.0588266	28.0726	28.2767	28.9876	29.0325	29.2199	28.5564
665	5	5	23.9	30.628	0	49.681	719440000	19	P47756-2;P47756;B1AK87;B1AK88;B1AK85	P47756-2;P47756;B1AK87;B1AK88;B1AK85	ENSG00000077549	CAPZB	F-actin-capping protein subunit beta	-0.49316		0.355339	2.51056	-0.0610556	26.6539	26.7466	26.6259	27.29	27.1613	27.0545
1118	14	14	39.7	53.248	0	117.08	1974700000	52	Q9ULV4;Q9ULV4-2;Q9ULV4-3;B4E3S0;H0YHL7;F8W1H8;F8VUX3;F8VSA4;F8VRE9;F8VTT6;F8VVB7;F8VV53	Q9ULV4;Q9ULV4-2;Q9ULV4-3;B4E3S0	ENSG00000110880	CORO1C	Coronin-1C;Coronin	-0.494015		0.355764	1.85657	-0.0608529	28.1233	28.2957	27.9484	28.5139	28.6056	28.7298
128	5	5	35	27.724	0	76.66	1225000000	21	F8VUX1;F8VY35;F8VV59;B7Z9C2;F8W0J6;F5H4R6;H0YIV4;P55209-3;P55209-2;P55209;H0YHC3;F8W020;F8W118;F8VXI6;F8W543;H0YH88;F8VRJ2;E9PNW0;E9PJJ2;E9PS34;E9PNJ7;A8MXH2;F8VVB5;E9PKT8;C9J6D1;B7Z4K9;C9JZI7;Q99733;Q99733-2	F8VUX1;F8VY35;F8VV59;B7Z9C2;F8W0J6;F5H4R6;H0YIV4;P55209-3;P55209-2;P55209;H0YHC3;F8W020;F8W118;F8VXI6;F8W543;H0YH88	ENSG00000187109	NAP1L1	Nucleosome assembly protein 1-like 1	-0.49457		0.358386	1.06551	-0.0601802	27.2669	27.4328	27.6482	27.5763	28.0576	28.1976
853	4	4	10.3	49.601	0	25.738	189380000	9	Q13895;H7BY94	Q13895	ENSG00000112578	BYSL	Bystin	-0.496671		0.358449	0.963609	-0.0602655	25.0685	24.8664	24.4219	25.073	25.5673	25.2067
421	15	10	34.5	62.656	0	188.5	4196100000	69	O60506-3;O60506;O60506-4;O60506-2;B7Z645;O60506-5;F6UXX1	O60506-3;O60506;O60506-4;O60506-2;B7Z645;O60506-5	ENSG00000135316	SYNCRIP	Heterogeneous nuclear ribonucleoprotein Q	-0.500071		0.348739	3.28395	-0.0621282	29.2245	29.2587	29.256	29.8333	29.6686	29.7375
49	11	11	15.4	110.36	0	109.41	1662500000	39	A0A0A0MR66;P98175-2;P98175;P98175-4;P98175-3	A0A0A0MR66;P98175-2;P98175;P98175-4;P98175-3	ENSG00000182872	RBM10	RNA-binding protein 10	-0.500312		0.350942	1.84591	-0.0616105	27.8535	28.0341	27.7576	28.4279	28.2098	28.5085
401	2	2	5.9	52.743	0.0010363	10.593	179160000	3	O15269;O15269-2	O15269;O15269-2	ENSG00000090054	SPTLC1	Serine palmitoyltransferase 1	-0.502275		0.351296	1.4212	-0.0615193	24.8427	24.8138	24.7228	25.0165	25.5724	25.2972
453	1	1	4.7	25.609	0.00093985	7.3275	134940000	3	O95197-3;O95197-4;O95197-7;O95197-2;O95197	O95197-3;O95197-4;O95197-7;O95197-2;O95197	ENSG00000133318	RTN3	Reticulon-3	-0.502572		0.368172	0.374914	-0.0586975	23.7827	23.8918	25.1168	24.0642	24.9466	25.2882
679	2	2	7.8	24.976	0	18.57	123080000	5	P49755	P49755	ENSG00000170348	TMED10	Transmembrane emp24 domain-containing protein 10	-0.502862		0.355334	0.970973	-0.0610076	23.7269	24.0848	24.469	24.5216	24.82	24.4478
1151	11	11	13.1	119.91	0	97.335	1270700000	25	Q9Y5B9;G3V5A4;G3V401;G3V2X0	Q9Y5B9	ENSG00000092201	SUPT16H	FACT complex subunit SPT16	-0.508821		0.344732	2.24466	-0.0628622	27.3855	27.6139	27.486	27.9501	27.9244	28.1375
183	4	4	34.6	15.616	0	41.483	905140000	15	D3YTB1;F8W727;P62910;D3YTI8	D3YTB1;F8W727;P62910	ENSG00000144713	RPL32	60S ribosomal protein L32	-0.510876		0.34521	1.61022	-0.0627204	27.0833	27.0363	26.9457	27.7487	27.5777	27.2716
99	18	18	32.9	70.901	0	218.91	1787400000	54	B0QY89;Q9Y262;Q9Y262-2;B0QY90;C9JHP4;C9K0Q7;H7C3A0;H0Y7E6	B0QY89;Q9Y262;Q9Y262-2;B0QY90	ENSG00000100129	EIF3L	Eukaryotic translation initiation factor 3 subunit L	-0.516397		0.345448	0.975197	-0.0626078	28.0472	28.3621	27.5471	28.4003	28.4632	28.6422
489	7	7	10.7	113	0	63.471	616240000	14	P05023-4;P05023;P05023-3;P05023-2;M0R116;B1AKY9;A0A0A0MT26;P13637;P50993;P13637-2;P13637-3;M0QXF2;H0Y7C1;Q13733;P20648;Q5TC01;E9PRA5;P54707;P54707-2	P05023-4;P05023;P05023-3;P05023-2;M0R116;B1AKY9;A0A0A0MT26;P13637;P50993;P13637-2;P13637-3	ENSG00000018625;ENSG00000105409;ENSG00000163399	ATP1A1;ATP1A3;ATP1A2	Sodium/potassium-transporting ATPase subunit alpha-1;Sodium/potassium-transporting ATPase subunit alpha-3;Sodium/potassium-transporting ATPase subunit alpha-2	-0.516848		0.348762	0.71065	-0.0620304	26.0386	26.2866	26.9174	26.8064	27.3311	26.6557
333	6	6	30.1	23.134	0	56.963	1909000000	28	J3QR09;J3KTE4;P84098;J3QL15	J3QR09;J3KTE4;P84098	ENSG00000108298	RPL19	Ribosomal protein L19;60S ribosomal protein L19	-0.517955		0.341271	1.84887	-0.0637518	28.1056	28.2309	27.8714	28.6548	28.4544	28.6526
746	6	6	49	15.807	0	55.81	1525100000	36	P62266;D6RD47;D6RDJ2;D6RIX0;D6R9I7	P62266;D6RD47	ENSG00000186468	RPS23	40S ribosomal protein S23	-0.518246		0.341855	1.43912	-0.0634529	27.5135	27.9421	27.8134	28.3626	28.0575	28.4035
704	13	13	22.8	87.301	0	122.72	1541600000	28	P54886;P54886-2	P54886;P54886-2	ENSG00000059573	ALDH18A1	Delta-1-pyrroline-5-carboxylate synthase;Glutamate 5-kinase;Gamma-glutamyl phosphate reductase	-0.518306		0.345758	0.841991	-0.0625541	27.2975	27.7961	28.046	27.8668	28.4116	28.4161
141	1	1	11	16.721	0.00096432	8.1234	315060000	6	C9J719;C9JJ78;Q15125	C9J719;C9JJ78;Q15125	ENSG00000147155;ENSG00000268394	EBP	3-beta-hydroxysteroid-Delta(8),Delta(7)-isomerase	-0.519099		0.342558	1.19327	-0.0632701	25.3174	25.3579	25.7287	25.9957	26.2548	25.7107
824	12	12	24	81.074	0	125.62	1632500000	48	Q08945;E9PMD4;E9PPZ7;A0A0U1RRK2	Q08945	ENSG00000149136	SSRP1	FACT complex subunit SSRP1	-0.519519		0.338479	2.94134	-0.0644364	27.8835	27.9243	27.7607	28.3923	28.3021	28.4326
1098	9	8	18.7	63.48	0	80.579	1916100000	39	Q9NZI8;Q9NZI8-2;F8W930;O00425-2;Q9Y6M1-5;Q9Y6M1-6;Q9Y6M1-3;Q9Y6M1-4;Q9Y6M1-1;Q9Y6M1	Q9NZI8;Q9NZI8-2	ENSG00000159217	IGF2BP1	Insulin-like growth factor 2 mRNA-binding protein 1	-0.519762		0.341523	1.85864	-0.0639774	28.0578	28.1649	28.0896	28.3984	28.6652	28.8079
630	4	4	50.8	14.787	0	52.587	1713000000	20	P35268;K7ERI7;K7EJT5;K7EP65;K7EKS7;K7ELC4;K7EMH1	P35268;K7ERI7;K7EJT5;K7EP65;K7EKS7;K7ELC4;K7EMH1	ENSG00000116251	RPL22	60S ribosomal protein L22	-0.520019		0.341245	1.40506	-0.0636306	28.0086	28.0363	27.7049	28.636	28.497	28.1769
53	3	3	21.7	19.687	0	25.041	598410000	13	A0A0A0MRR7;P09234;Q5TAL2	A0A0A0MRR7;P09234	ENSG00000124562	SNRPC	U1 small nuclear ribonucleoprotein C	-0.520236		0.342031	1.16846	-0.0633712	26.3295	26.5131	26.3236	27.2038	26.9954	26.5277
112	6	6	17.2	41.581	0	35.24	393470000	8	B3KS98;O15372;A0A087WZK9;E5RJT0;E5RFW7;E5RFH0	B3KS98;O15372;A0A087WZK9	ENSG00000147677	EIF3H	Eukaryotic translation initiation factor 3 subunit H	-0.522008		0.340991	1.49307	-0.0639569	25.9679	25.8535	25.6281	26.1108	26.3533	26.5514
271	2	2	22.4	9.8703	0	13.824	160340000	6	F8WF48;F8WCJ7;Q99442	F8WF48;F8WCJ7;Q99442	ENSG00000008952	SEC62	Translocation protein SEC62	-0.522863		0.338294	1.87672	-0.0643653	24.683	24.621	24.297	25.0056	25.0548	25.1093
849	14	9	40.5	55.102	0	173.12	4146200000	68	Q13547;Q5TEE2;E7ESJ6;O15379;O15379-2	Q13547;Q5TEE2	ENSG00000116478	HDAC1	Histone deacetylase 1	-0.524687		0.337649	2.7748	-0.0650183	29.2072	29.1553	29.199	29.5827	29.813	29.7398
289	3	3	24.1	20.762	0	33.75	712560000	11	H0Y7A7;P62158;F8WBR5;M0QZ52;G3V479;E7ETZ0;E7EMB3;G3V226;G3V361;Q96HY3	H0Y7A7;P62158;F8WBR5;M0QZ52;G3V479;E7ETZ0;E7EMB3	ENSG00000143933;ENSG00000160014;ENSG00000198668	CALM2;CALM1;CALM3	Calmodulin	-0.528985		0.337312	1.64396	-0.0649314	26.6078	26.5878	26.7843	27.4495	27.0132	27.1042
774	5	2	35.9	17.965	0	62.237	1536900000	19	P62979	P62979	ENSG00000143947	RPS27A	Ubiquitin-40S ribosomal protein S27a;Ubiquitin;40S ribosomal protein S27a	-0.529557		0.339009	1.18788	-0.0645048	27.7283	27.4361	28.0297	28.0197	28.3775	28.3855
142	1	1	21.1	10.088	0.00098425	9.0443	52637000	3	C9JGY5;F8WE44;C9JXZ7;C9JTT7;C9J8M3;C9JZI1;P35249-2;P35249	C9JGY5;F8WE44;C9JXZ7;C9JTT7;C9J8M3;C9JZI1;P35249-2;P35249	ENSG00000163918	RFC4	Replication factor C subunit 4	-0.53056		0.336507	1.79241	-0.0652384	23.0017	22.9344	22.7895	23.5771	23.2066	23.5336
591	9	9	14.6	90.98	0	115.29	911290000	28	P25205;P25205-2;J3KQ69;Q7Z6P5	P25205;P25205-2;J3KQ69	ENSG00000112118	MCM3	DNA replication licensing factor MCM3	-0.531363		0.337041	1.68996	-0.0652561	26.9683	27.1941	26.8038	27.3649	27.5297	27.6657
28	2	1	3.5	61.163	0	12.68	179100000	5	A0A087WXZ3;Q9Y5A9-2;Q9Y5A9	A0A087WXZ3;Q9Y5A9-2;Q9Y5A9	ENSG00000198492	YTHDF2	YTH domain-containing family protein 2	-0.532727		0.336532	1.45265	-0.0652026	24.7777	24.7868	24.4437	25.2002	24.9821	25.424
618	7	7	25.7	44.868	0	99.944	451520000	19	P31689;P31689-2	P31689;P31689-2	ENSG00000086061	DNAJA1	DnaJ homolog subfamily A member 1	-0.538403		0.332863	1.71634	-0.0661271	26.1048	26.1517	25.8539	26.4476	26.4887	26.7893
1067	7	7	44.2	24.279	0	52.498	845960000	15	Q9HAV7	Q9HAV7	ENSG00000109519	GRPEL1	GrpE protein homolog 1, mitochondrial	-0.53862		0.338126	0.788181	-0.0647739	26.4374	26.7944	27.4016	27.1358	27.5157	27.5978
1073	4	4	34.3	26.47	0	39.918	275630000	6	Q9NPA0;H0YDT8;H0YDX2	Q9NPA0;H0YDT8;H0YDX2	ENSG00000134153	EMC7	ER membrane protein complex subunit 7	-0.539065		0.333516	1.29788	-0.0657825	25.2943	25.1805	25.2661	26.156	25.6877	25.5143
1143	3	3	33.8	15.85	0	49.455	367400000	8	Q9Y3D5;H0YAG5;D6RCM2	Q9Y3D5;H0YAG5;D6RCM2	ENSG00000163319	MRPS18C	28S ribosomal protein S18c, mitochondrial	-0.541514		0.338612	0.638464	-0.0645997	25.798	25.1556	25.7644	26.7132	25.6164	26.013
294	1	1	7.4	23.173	0.00095238	7.663	52661000	5	H0YJ46;Q8TC12-3;Q8TC12-2;Q8TC12	H0YJ46;Q8TC12-3;Q8TC12-2;Q8TC12	ENSG00000072042	RDH11	Retinol dehydrogenase 11	-0.541605		0.33539	0.919105	-0.0654489	22.7922	22.7152	23.1443	23.0411	23.3644	23.8709
106	14	5	26	67.97	0	52.533	960040000	22	B1ANR0;Q13310-2;Q13310;Q13310-3;H0Y5F5;B1ANR1;H0YEU6;H0YEQ8;H0YCC8	B1ANR0;Q13310-2;Q13310;Q13310-3;H0Y5F5	ENSG00000090621	PABPC4	Polyadenylate-binding protein;Polyadenylate-binding protein 4	-0.543054		0.330342	2.00653	-0.0668997	27.1688	27.0326	26.9437	27.7612	27.4235	27.5895
500	10	10	46.8	29.464	0	299.16	9660700000	82	P06748-2;P06748;P06748-3;E5RGW4;E5RI98	P06748-2;P06748;P06748-3	ENSG00000181163	NPM1	Nucleophosmin	-0.544669		0.332332	1.06103	-0.0660907	29.9582	30.5411	30.5984	30.8368	30.7353	31.1597
280	5	5	28.7	26.866	0	44.225	715090000	14	H0YJH7;G5E972;P42167;P42167-2;P42167-3;P42166	H0YJH7;G5E972;P42167;P42167-2	ENSG00000120802	TMPO	Lamina-associated polypeptide 2, isoforms beta/gamma;Thymopoietin;Thymopentin	-0.544752		0.330757	1.5368	-0.0667303	26.4967	26.7559	26.9206	27.2288	27.4718	27.1069
52	5	5	7.3	74.543	0	36.362	802150000	28	A0A0A0MRM9;Q14978;Q14978-3;Q14978-2	A0A0A0MRM9;Q14978;Q14978-3;Q14978-2	ENSG00000166197	NOLC1	Nucleolar and coiled-body phosphoprotein 1	-0.547847		0.330255	1.4826	-0.0670459	26.9086	26.9184	26.6398	27.1806	27.2751	27.6547
237	2	2	8.1	27.75	0	11.666	119170000	2	E9PMA1;Q86TM6-2;Q86TM6-3;Q86TM6;H0YCR6;E9PN88;E9PK19	E9PMA1;Q86TM6-2;Q86TM6-3;Q86TM6;H0YCR6;E9PN88;E9PK19	ENSG00000162298	SYVN1	E3 ubiquitin-protein ligase synoviolin	-0.548703		0.34856	0.253277	-0.061931	24.0214	23.8486	23.8492	25.1982	22.7441	25.4231
626	2	2	3.8	81.307	0	11.501	71620000	3	P33993;P33993-2;P33993-3	P33993;P33993-2;P33993-3	ENSG00000166508	MCM7	DNA replication licensing factor MCM7	-0.548876		0.330225	1.09043	-0.0666381	22.9768	23.5552	23.4017	23.6449	23.7591	24.1764
569	27	27	38.6	76.613	0	323.31	17915000000	195	P19338;H7BY16;C9JYW2;C9JLB1;C9J1H7;C9JWL1	P19338;H7BY16	ENSG00000115053	NCL	Nucleolin	-0.554419		0.327112	1.34748	-0.0676749	31.015	31.4833	31.3425	31.61	31.8227	32.0713
152	12	12	63.6	26.332	0	135.16	3952500000	84	C9JJ19;P82930;A0A087WUZ8	C9JJ19;P82930;A0A087WUZ8	ENSG00000074071	MRPS34	28S ribosomal protein S34, mitochondrial	-0.556791		0.322255	2.19094	-0.0686826	29.2539	29.0373	29.0157	29.8063	29.6098	29.5612
767	3	1	9.3	36.297	0	29.368	203830000	6	P62873-2;P62873;B1AKQ8;F6X3N5;F6UT28	P62873-2;P62873;B1AKQ8;F6X3N5;F6UT28	ENSG00000078369	GNB1	Guanine nucleotide-binding protein G(I)/G(S)/G(T) subunit beta-1	-0.557503		0.330923	0.637912	-0.0664152	24.3975	24.778	25.291	24.7881	25.624	25.727
624	6	5	26	33.36	0	37.174	478310000	8	P32322;P32322-3;E2QRB3;P32322-2;J3QKT4;J3KQ22;J3QL24;J3KSA9;J3QLK9;J3QL23;J3QL32	P32322;P32322-3;E2QRB3;P32322-2;J3QKT4;J3KQ22	ENSG00000183010	PYCR1	Pyrroline-5-carboxylate reductase 1, mitochondrial;Pyrroline-5-carboxylate reductase	-0.557538		0.325398	1.33514	-0.0680309	26.0375	26.1418	25.9466	26.9146	26.6168	26.2673
402	10	10	33.9	58.14	0	161.5	1084000000	22	O15371-2;O15371-3;O15371;B0QYA5;B0QYA4;B0QYA8;B0QYA6	O15371-2;O15371-3;O15371	ENSG00000100353	EIF3D	Eukaryotic translation initiation factor 3 subunit D	-0.558462		0.325071	1.23147	-0.0679972	27.3236	27.3249	26.9198	27.7581	27.4573	28.0283
156	6	6	45.5	14.369	0	39.459	1440500000	23	C9JXB8;C9JNW5;P83731	C9JXB8;C9JNW5;P83731	ENSG00000114391	RPL24	60S ribosomal protein L24	-0.562228		0.320717	2.51447	-0.0695153	27.5359	27.6617	27.5893	28.314	28.0504	28.1092
1133	41	40	36.2	108.66	0	323.31	26045000000	328	Q9Y2W1	Q9Y2W1	ENSG00000054118	THRAP3	Thyroid hormone receptor-associated protein 3	-0.563767		0.320768	2.03427	-0.069432	31.9107	31.8304	31.6284	32.1974	32.3724	32.491
716	8	8	49.4	26.669	0	106.82	1494400000	27	P60174-1;P60174;P60174-4;U3KPZ0;U3KQF3;U3KPS5	P60174-1;P60174;P60174-4	ENSG00000111669;ENSG00000268548	TPI1	Triosephosphate isomerase	-0.565164		0.322845	1.02908	-0.0684394	27.4692	27.3566	28.1447	28.0779	28.3416	28.2464
486	23	23	50.6	68.569	0	260.47	5325100000	111	P04843;B7Z4L4;F8WF32	P04843;B7Z4L4	ENSG00000163902	RPN1	Dolichyl-diphosphooligosaccharide--protein glycosyltransferase subunit 1	-0.565215		0.320886	2.25293	-0.0697442	29.3604	29.5206	29.6654	29.9802	30.0899	30.1719
567	2	2	12.6	28.804	0	18.765	230700000	6	P18669;P15259;Q8N0Y7	P18669;P15259;Q8N0Y7	ENSG00000164708;ENSG00000171314;ENSG00000226784;ENSG00000269135	PGAM1;PGAM2;PGAM4	Phosphoglycerate mutase 1;Phosphoglycerate mutase 2;Probable phosphoglycerate mutase 4	-0.565374		0.32811	0.672267	-0.0674533	24.6624	24.6777	25.5187	25.0069	25.8027	25.7453
265	2	2	13.8	17.03	0	11.516	199620000	6	F8W6J1;F8WAW4;F1LLU7;C9JB63;A0A0C4DGA2;O75521-2;O75521	F8W6J1;F8WAW4;F1LLU7;C9JB63;A0A0C4DGA2;O75521-2;O75521	ENSG00000198721	ECI2	Enoyl-CoA delta isomerase 2, mitochondrial	-0.565621		0.321533	3.06324	-0.0701481	24.9064	24.7865	24.7361	25.3304	25.3444	25.451
1069	8	8	24.5	47.019	0	82.552	799990000	30	Q9HC36;I3L0T6;I3L443	Q9HC36	ENSG00000171861	RNMTL1	rRNA methyltransferase 3, mitochondrial	-0.565793		0.32195	2.3259	-0.0698554	26.9315	26.7002	26.7159	27.3865	27.2201	27.4383
502	12	11	40.1	36.638	0	132.41	1833000000	41	P07195;A8MW50;C9J7H8;F5H793;F5H5G7;F5H155;A0A087WUM2;G3XAP5;F5H245;Q6ZMR3;P07864	P07195;A8MW50;C9J7H8;F5H793	ENSG00000111716	LDHB	L-lactate dehydrogenase B chain;L-lactate dehydrogenase	-0.566708		0.322319	0.925439	-0.0683923	27.8343	27.6534	28.4487	28.2671	28.8019	28.5675
968	5	4	6.7	93.673	0	25.453	327590000	6	Q8TCJ2	Q8TCJ2	ENSG00000163527	STT3B	Dolichyl-diphosphooligosaccharide--protein glycosyltransferase subunit STT3B	-0.568179		0.320237	1.6404	-0.069646	25.777	25.3296	25.4143	26.026	26.2289	25.9705
688	18	18	34.1	79.685	0	171.89	2144400000	48	P51659;E7EWE5;P51659-3;P51659-2;E7ER27;G5E9S2;E7ET17;E7EPL9	P51659;E7EWE5;P51659-3;P51659-2;E7ER27;G5E9S2;E7ET17	ENSG00000133835	HSD17B4	Peroxisomal multifunctional enzyme type 2;(3R)-hydroxyacyl-CoA dehydrogenase;Enoyl-CoA hydratase 2	-0.568597		0.321482	2.53183	-0.0703024	28.1752	28.3469	28.1643	28.9274	28.7355	28.7294
418	16	2	58.1	37.106	0	323.31	10872000000	140	O43852;O43852-3;O43852-5;O43852-9;O43852-6;O43852-15;H0Y875;O43852-10;O43852-13;O43852-14;O43852-11;O43852-12	O43852;O43852-3;O43852-5;O43852-9;O43852-6;O43852-15;H0Y875;O43852-10	ENSG00000128595	CALU	Calumenin	-0.572847		0.320243	1.05752	-0.0693979	30.1377	30.6239	30.8545	30.9151	31.0323	31.3874
647	4	4	10.5	58.024	0	41.266	234470000	5	P40227;P40227-2;Q92526-3;Q92526	P40227;P40227-2	ENSG00000146731	CCT6A	T-complex protein 1 subunit zeta	-0.572975		0.322312	1.33803	-0.0698723	24.6601	25.1227	25.217	25.5319	25.7674	25.4194
95	8	8	39.1	17.546	0	68.731	3320700000	46	J3QLE5;A8MT02;P14678-2;P63162;P14678;P63162-2;P14678-3;J3KRY3;S4R3P3	J3QLE5;A8MT02;P14678-2;P63162;P14678;P63162-2;P14678-3;J3KRY3;S4R3P3	ENSG00000125835;ENSG00000128739	SNRPN;SNRPB	Small nuclear ribonucleoprotein-associated proteins B and B;Small nuclear ribonucleoprotein-associated protein N	-0.57446		0.321793	1.66692	-0.0704267	28.9622	28.8976	28.6705	29.3536	29.2328	29.6674
1130	1	1	3.8	40.542	0.0035398	6.1923	54149000	4	Q9Y295	Q9Y295	ENSG00000185721	DRG1	Developmentally-regulated GTP-binding protein 1	-0.575533		0.322259	0.728585	-0.0688293	23.2932	22.8705	22.5674	23.0893	23.3077	24.0607
1047	14	14	80.4	12.122	0	161.87	29286000000	163	Q9GZT3-2;Q9GZT3;A0A087WUN7;H0YJ40;G3V4X6;G3V2S9;H0YJW7;H0YJ07;H0YJU7;H0YJI1	Q9GZT3-2;Q9GZT3;A0A087WUN7;H0YJ40;G3V4X6;G3V2S9;H0YJW7	ENSG00000119705	SLIRP	SRA stem-loop-interacting RNA-binding protein, mitochondrial	-0.575788		0.322556	2.6808	-0.0712506	32.1221	31.9804	31.8588	32.5921	32.5063	32.5902
777	9	7	46.5	27.745	0	132.73	655400000	23	P63104;E7EX29;B0AZS6;E7ESK7;P63104-2;B7Z2E6;H0YB80;E5RGE1;E5RIR4;E9PD24;E7EVZ2	P63104;E7EX29;B0AZS6;E7ESK7;P63104-2	ENSG00000164924	YWHAZ	14-3-3 protein zeta/delta	-0.579159		0.321417	0.920085	-0.0698285	26.1683	26.1823	26.9338	26.7632	27.2804	26.9783
808	32	32	41	90.583	0	323.31	23934000000	226	Q00839;Q00839-2;Q5RI18	Q00839;Q00839-2	ENSG00000153187	HNRNPU	Heterogeneous nuclear ribonucleoprotein U	-0.579974		0.323177	2.65355	-0.0717512	31.7482	31.7027	31.605	32.2542	32.1472	32.3945
320	2	2	22.7	12.647	0	24.211	162790000	4	I3L276;I3L4P8;I3L463;I3L159;I3L1F5;P30519;A0A087WT44;P30519-2	I3L276;I3L4P8;I3L463;I3L159;I3L1F5;P30519;A0A087WT44;P30519-2	ENSG00000103415	HMOX2	Heme oxygenase 2	-0.581226		0.320998	0.939656	-0.0701178	24.1149	24.2678	24.9847	24.8477	25.224	25.0395
55	3	3	13.4	33.939	0	26.456	285870000	11	A0A0A0MRX2;Q96HY6-2;Q96HY6	A0A0A0MRX2;Q96HY6-2;Q96HY6	ENSG00000198171	DDRGK1	DDRGK domain-containing protein 1	-0.581413		0.321806	2.08025	-0.0716046	25.3906	25.3633	25.2128	25.7579	25.8425	26.1104
857	44	44	36.9	166.57	0	323.31	6218300000	157	Q14152;Q14152-2	Q14152;Q14152-2	ENSG00000107581	EIF3A	Eukaryotic translation initiation factor 3 subunit A	-0.58182		0.32268	1.27211	-0.0708279	29.8507	29.9709	29.3941	30.1885	30.2062	30.5665
936	4	4	33.6	12.405	0	36.368	438060000	10	Q7RTV0	Q7RTV0	ENSG00000100410	PHF5A	PHD finger-like domain-containing protein 5A	-0.582977		0.322714	1.65361	-0.0714371	26.1088	25.8853	25.7164	26.4077	26.3412	26.7104
46	7	7	23.6	45.796	0	81.351	829610000	20	A0A087X2I1;P62333;H0YJC0;H0YJS8;H0YJX2;H0YJE9;H0YJT1	A0A087X2I1;P62333	ENSG00000100519	PSMC6	26S protease regulatory subunit 10B	-0.583856		0.321734	1.77744	-0.0716609	26.8206	26.7886	26.9836	27.2855	27.3437	27.7151
935	2	2	3.8	86.573	0	32.466	128550000	5	Q7L8L6	Q7L8L6	ENSG00000215251	FASTKD5	FAST kinase domain-containing protein 5	-0.585106		0.322646	2.38065	-0.0722407	23.985	24.1898	24.3012	24.816	24.7051	24.7102
988	13	13	49.8	34.93	0	250.4	5976200000	90	Q96AG4;I3L223	Q96AG4	ENSG00000108829	LRRC59	Leucine-rich repeat-containing protein 59	-0.586042		0.32036	3.61561	-0.0728254	29.7212	29.7747	29.6592	30.2591	30.2845	30.3696
201	5	5	49.1	12.656	0	45.338	1281900000	27	E5RI99;P62888;E5RJH3;A0A0C4DH44;A0A0B4J213	E5RI99;P62888;E5RJH3;A0A0C4DH44	ENSG00000156482	RPL30	60S ribosomal protein L30	-0.586294		0.322324	2.07632	-0.0721941	27.4555	27.5436	27.3102	28.2226	27.9355	27.9102
3	1	1	8.4	15.432	0.0010309	10.414	146810000	4	A0A0C4DGU3;A0A075B6F6;Q8TCT9-5;Q8TCT9;Q8TCT9-4;Q8TCT9-2	A0A0C4DGU3;A0A075B6F6;Q8TCT9-5;Q8TCT9;Q8TCT9-4;Q8TCT9-2	ENSG00000101294	HM13	Minor histocompatibility antigen H13	-0.586603		0.321599	1.12949	-0.0711531	24.1641	24.172	24.6693	24.588	25.1967	24.9805
494	11	6	49.5	34.273	0	115	2008400000	31	P05388;F8VWS0;P05388-2;Q8NHW5;F8VU65;F8VPE8;G3V210;F8VW21;F8VQY6;F8VRK7;F8W1K8;F8VS58	P05388;F8VWS0;P05388-2;Q8NHW5;F8VU65;F8VPE8;G3V210;F8VW21	ENSG00000089157	RPLP0;RPLP0P6	60S acidic ribosomal protein P0;60S acidic ribosomal protein P0-like	-0.58735		0.322072	1.44272	-0.0717223	27.992	28.3399	27.9511	28.9057	28.4143	28.7251
31	1	1	6.6	20.791	0.0010121	9.9629	46317000	2	A0A087WY88;Q8N5M9	A0A087WY88;Q8N5M9	ENSG00000171135	JAGN1	Protein jagunal homolog 1	-0.588648		0.321979	1.62865	-0.0720924	22.4803	22.7379	22.8741	23.0661	23.3214	23.4707
419	16	2	65.1	37.134	0	31.374	319240000	6	O43852-2;O43852-4;O43852-8;O43852-7	O43852-2;O43852-4;O43852-8	ENSG00000128595	CALU	Calumenin	-0.589705		0.321966	0.970274	-0.0711798	24.873	25.8119	25.5492	26.1069	25.9371	25.9592
403	6	6	8.6	90.932	0	44.84	606060000	11	O43143;A0A140T947;F5H658;O60231;Q14562	O43143	ENSG00000109606	DHX15	Pre-mRNA-splicing factor ATP-dependent RNA helicase DHX15	-0.589979		0.322286	0.820767	-0.0708007	26.6897	26.5358	26.0029	26.4812	27.2239	27.2933
776	4	4	29.8	21.935	0	39.478	800050000	22	P62995-3;P62995;H7C2L4;H7BXF3	P62995-3;P62995;H7C2L4;H7BXF3	ENSG00000136527	TRA2B	Transformer-2 protein homolog beta	-0.591604		0.322221	2.82411	-0.0732509	26.8692	26.7751	26.7976	27.2734	27.4269	27.5164
550	12	12	31.6	58.061	0	171.98	1569800000	41	P14618-2;P14618;H3BTN5;B4DNK4;P14618-3;H3BR70;H3BQ34;H3BUW1;H3BTJ2;H3BT25;H3BU13;P30613-2;P30613	P14618-2;P14618;H3BTN5;B4DNK4;P14618-3;H3BR70;H3BQ34	ENSG00000067225	PKM	Pyruvate kinase PKM;Pyruvate kinase	-0.593413		0.322166	0.90165	-0.0714351	27.3563	27.6129	28.2517	28.0489	28.5726	28.3797
547	3	3	8.6	43.066	0	17.637	179640000	4	P13861-2;P13861;H7C4A9;C9J830;H7C1L0	P13861-2;P13861;H7C4A9	ENSG00000114302	PRKAR2A	cAMP-dependent protein kinase type II-alpha regulatory subunit	-0.593566		0.322162	1.24902	-0.0721828	24.4329	24.8436	24.6414	24.8918	25.2624	25.5445
407	1	1	2.2	90.254	0	14.337	47894000	2	O43290	O43290	ENSG00000175467	SART1	U4/U6.U5 tri-snRNP-associated protein 1	-0.595648		0.321459	1.83393	-0.0731332	22.9134	22.8189	22.5373	23.1777	23.4808	23.3981
709	23	23	40	92.48	0	209.47	3277800000	67	P55884;P55884-2;C9JZG1;C9JQN7	P55884;P55884-2;C9JZG1	ENSG00000106263	EIF3B	Eukaryotic translation initiation factor 3 subunit B	-0.599382		0.321657	1.43896	-0.0731519	28.8921	29.0923	28.4608	29.419	29.3208	29.5034
995	11	10	39.1	33.637	0	158.19	3436600000	58	Q96C36;A0A087WTV6;A0A087WZR9;J3KR12;A0A087WX69;A0A087WZF0	Q96C36;A0A087WTV6;A0A087WZR9;J3KR12	ENSG00000143811;ENSG00000255835	PYCR2	Pyrroline-5-carboxylate reductase 2;Pyrroline-5-carboxylate reductase	-0.600142		0.317849	2.59706	-0.0741917	28.9832	28.8145	28.7366	29.4845	29.343	29.5072
414	17	17	30.2	85.852	0	267.24	2767300000	64	O43719;Q5H919;Q5H918	O43719;Q5H919;Q5H918	ENSG00000102241	HTATSF1	HIV Tat-specific factor 1	-0.606352		0.317435	2.19754	-0.0747131	28.7528	28.5714	28.3637	29.1323	29.1518	29.2229
375	14	14	56.5	22.391	0	174.36	6075900000	89	M0R0F0;P46782;M0R0R2;M0QZN2	M0R0F0;P46782;M0R0R2;M0QZN2	ENSG00000083845	RPS5	40S ribosomal protein S5;40S ribosomal protein S5, N-terminally processed	-0.607779		0.317734	2.33476	-0.0749763	29.7701	29.7673	29.5335	30.3789	30.155	30.3604
763	7	7	52.9	14.865	0	62.705	1985000000	31	P62829;J3KTJ3;J3KT29;C9JD32;J3QQT9;B9ZVP7	P62829;J3KTJ3;J3KT29;C9JD32	ENSG00000125691	RPL23	60S ribosomal protein L23	-0.608951		0.318299	2.19607	-0.0750277	28.1234	28.2353	27.8481	28.6826	28.7054	28.6455
355	8	8	19.1	60.192	0	73.218	1020000000	19	K7ELL7;P14314-2;P14314;A0A0C4DGP4;K7EPW7	K7ELL7;P14314-2;P14314;A0A0C4DGP4	ENSG00000130175	PRKCSH	Glucosidase 2 subunit beta	-0.609348		0.32026	1.05847	-0.0736771	26.8553	26.8379	27.5771	27.4663	27.7872	27.8448
858	6	6	27.7	32.233	0	50.764	450240000	12	Q14165;F5H1S8;F5GX14;H0YG07	Q14165;F5H1S8;F5GX14	ENSG00000110917	MLEC	Malectin	-0.610749		0.31739	1.82559	-0.0749456	25.8281	25.8935	26.085	26.2972	26.621	26.7205
241	1	1	7.7	16.579	0	13.176	77653000	5	E9PPI9;Q9NPD3	E9PPI9;Q9NPD3	ENSG00000178896;ENSG00000260189	EXOSC4	Exosome complex component RRP41	-0.613365		0.316875	1.3057	-0.0746178	23.3961	23.4278	23.0953	24.2093	23.9959	23.5541
577	6	6	36	32.642	0	73.498	1217100000	22	Q32Q12;P22392-2;P22392;E7ERL0;J3KPD9;O60361;P15531;P15531-2;E5RHP0;C9K028;F6XY72	Q32Q12;P22392-2;P22392;E7ERL0;J3KPD9;O60361;P15531;P15531-2	ENSG00000011052;ENSG00000239672	NME1-NME2;NME2;NME1;NME2P1	Nucleoside diphosphate kinase;Nucleoside diphosphate kinase B;Putative nucleoside diphosphate kinase;Nucleoside diphosphate kinase A	-0.617613		0.316556	1.00741	-0.074522	27.1295	27.0094	27.8113	27.6501	28.0523	28.1006
303	3	3	12.3	18.651	0	23.877	223970000	6	H0YNG3;P67812-4;P67812;P67812-3;H0YKT4;H0YNX5;H0YNA5;P67812-2	H0YNG3;P67812-4;P67812;P67812-3;H0YKT4	ENSG00000140612	SEC11A	Signal peptidase complex catalytic subunit SEC11;Signal peptidase complex catalytic subunit SEC11A	-0.619537		0.315224	1.97962	-0.0761438	25.0306	24.7844	25.0156	25.5211	25.7723	25.3957
337	13	13	45.4	31.704	0	142.46	6328800000	78	J3QLS3;Q9Y2R9;J3QQS1;J3QKW2;J3KSI8	J3QLS3;Q9Y2R9;J3QQS1;J3QKW2;J3KSI8	ENSG00000125445	MRPS7	28S ribosomal protein S7, mitochondrial	-0.61983		0.315582	2.06093	-0.0762463	29.9446	29.6203	29.6691	30.423	30.2048	30.4657
778	3	3	50	8.2178	0	31.075	1086800000	12	P63173;J3KT73;J3QL01;J3KSP2	P63173;J3KT73;J3QL01	ENSG00000172809	RPL38	60S ribosomal protein L38	-0.62019		0.31519	1.67366	-0.0759244	27.2713	27.1992	27.1342	28.1161	27.55	27.7992
348	2	2	2.5	93.296	0	13.681	61507000	3	K7EJE8;K7EKE6;P36776-3;P36776-2;P36776	K7EJE8;K7EKE6;P36776-3;P36776-2;P36776	ENSG00000196365	LONP1	Lon protease homolog, mitochondrial	-0.620315		0.314869	1.62585	-0.0758848	23.1883	23.2151	22.8761	23.5674	23.9859	23.587
823	1	1	3.7	23.839	0.007874	6.06	6766500000	16	Q08499-7;Q08499-12;Q08499-6	Q08499-7;Q08499-12;Q08499-6	ENSG00000113448			-0.620763		0.3175	1.28156	-0.0754529	29.4994	28.8368	29.1383	29.5491	29.8223	29.9654
813	16	16	43.4	32.728	0	170.63	4040400000	67	Q02878;F8VZ45;U3KQR5;F8VR69;F8VZA3;F8VWR1;F8VU16	Q02878	ENSG00000089009	RPL6	60S ribosomal protein L6	-0.621365		0.315246	2.15003	-0.0765011	29.13	29.2702	28.9439	29.8909	29.6685	29.6488
12	4	4	29.8	15.197	0	45.849	1900900000	30	E7ETK0;A0A087WUS0;P62847-2;P62847-3;P62847;P62847-4	E7ETK0;A0A087WUS0;P62847-2;P62847-3;P62847;P62847-4	ENSG00000138326	RPS24	40S ribosomal protein S24	-0.623245		0.315791	1.55142	-0.0761444	28.0064	28.1795	27.701	28.6348	28.3555	28.7664
1103	2	2	13	29.952	0	24.225	124700000	5	Q9P0I2	Q9P0I2	ENSG00000125037	EMC3	ER membrane protein complex subunit 3	-0.625911		0.317996	0.774484	-0.0747591	23.8775	24.0756	24.3586	24.0555	24.9387	25.1952
1012	5	5	14.9	49.996	0	42.287	281570000	5	Q96I51;A0A087WT38;Q96I51-2;Q96I51-3	Q96I51;A0A087WT38;Q96I51-2;Q96I51-3	ENSG00000174374	WBSCR16	Williams-Beuren syndrome chromosomal region 16 protein	-0.628355		0.322007	0.393018	-0.0724334	25.0255	25.1251	25.2269	26.9535	24.6276	25.6815
657	5	5	39	14.551	0	63.394	2364300000	50	P42766;F2Z388	P42766;F2Z388	ENSG00000136942	RPL35	60S ribosomal protein L35	-0.628806		0.313201	2.56723	-0.0776777	28.2782	28.4859	28.2014	28.9806	28.8666	29.0048
986	4	4	10.4	55.317	0	32.68	336350000	3	Q96A33-2;Q96A33	Q96A33-2;Q96A33	ENSG00000108588	CCDC47	Coiled-coil domain-containing protein 47	-0.629124		0.313011	1.83441	-0.0771667	25.7455	25.6176	25.4871	26.5125	26.1177	26.1074
742	5	2	46.2	14.839	0	51.615	1851300000	21	P62244;I3L3P7;I3L246;H3BV27;H3BT37;I3L303;H3BVC7	P62244;I3L3P7;I3L246	ENSG00000134419	RPS15A	40S ribosomal protein S15a	-0.629324		0.313248	1.94072	-0.0772916	28.1114	28.0797	27.6728	28.5645	28.5702	28.6174
250	1	1	2.2	56.243	0.0036069	6.3519	557350000	5	F5GZT0	F5GZT0	ENSG00000167077	MEI1		-0.629489		0.316723	1.15929	-0.0762523	26.598	26.0901	26.0903	26.5233	26.9753	27.1684
546	9	9	20.8	72.932	0	96.147	1039600000	27	P13667	P13667	ENSG00000155660	PDIA4	Protein disulfide-isomerase A4	-0.629612		0.316152	1.15225	-0.0762523	26.7477	26.9671	27.5501	27.533	27.7892	27.8315
841	5	5	11	88.549	0	38.359	535660000	8	Q13263;M0R0K9;Q13263-2;M0R2I3	Q13263;M0R0K9;Q13263-2	ENSG00000130726	TRIM28	Transcription intermediary factor 1-beta	-0.631529		0.314434	3.71287	-0.0784697	26.2396	26.1827	26.1724	26.8163	26.9106	26.7624
1144	10	10	58.4	21.77	0	126.66	3699900000	67	Q9Y3D9;J3QLR8	Q9Y3D9;J3QLR8	ENSG00000181610	MRPS23	28S ribosomal protein S23, mitochondrial	-0.634054		0.313141	1.50408	-0.0773708	29.2527	28.8405	28.8797	29.3878	29.602	29.8854
220	22	22	33.9	69.697	0	231.74	4705000000	92	E7EX17;P23588;P23588-2;F8VX11;F8VP89;F8W0K0;F8VSC7;F8VRU1;F8VYE9;REV__F8VX11;REV__P23588-2;REV__P23588;REV__E7EX17	E7EX17;P23588;P23588-2;F8VX11;F8VP89	ENSG00000063046	EIF4B	Eukaryotic translation initiation factor 4B	-0.634177		0.312816	1.73395	-0.0776689	29.1912	29.5524	29.1639	29.8512	29.8082	30.1506
1020	1	1	18.2	8.3587	0.00098912	9.1464	178010000	4	Q99735-2;Q99735	Q99735-2;Q99735	ENSG00000085871	MGST2	Microsomal glutathione S-transferase 2	-0.637431		0.311978	1.8031	-0.078134	24.6062	24.4612	24.7433	25.0291	25.2004	25.4935
838	6	5	29	25.542	0	38.919	462500000	8	Q13242;H0YIB4;S4R3G0	Q13242;H0YIB4;S4R3G0	ENSG00000111786	SRSF9	Serine/arginine-rich splicing factor 9	-0.641001		0.313914	1.60943	-0.078339	26.0562	25.9896	25.92	26.3565	26.5681	26.9642
843	34	28	53.3	79.192	0	323.31	6127600000	122	Q13330-3;Q13330;E7ESY4;H0Y4T7;Q13330-2;F8W9Y9;H7C3F3;H0YIT0	Q13330-3;Q13330;E7ESY4;H0Y4T7;Q13330-2	ENSG00000182979	MTA1	Metastasis-associated protein MTA1	-0.644183		0.312782	1.98339	-0.0791237	29.725	29.5445	29.8131	30.1039	30.461	30.4503
768	1	1	19.6	6.3225	0.00099108	9.1638	549120000	11	Q59GN2;P62891	Q59GN2;P62891	ENSG00000198918	RPL39P5;RPL39	Putative 60S ribosomal protein L39-like 5;60S ribosomal protein L39	-0.644382		0.314258	1.39074	-0.0784291	26.4535	26.2518	25.9917	26.578	26.8861	27.166
822	25	25	25.7	140.96	0	246.36	3400100000	97	Q08211;Q08211-2	Q08211	ENSG00000135829	DHX9	ATP-dependent RNA helicase A	-0.64579		0.31166	2.39019	-0.0796383	28.8908	29.0001	28.6562	29.4758	29.4372	29.5715
953	1	1	18.3	14.686	0.0009901	9.15	143250000	2	Q8N4V1;Q8N4V1-2	Q8N4V1;Q8N4V1-2	ENSG00000169446;ENSG00000269231	MMGT1	Membrane magnesium transporter 1	-0.646617		0.312942	1.16527	-0.0782741	24.3713	24.2142	24.1607	25.1977	25.0959	24.3924
288	4	4	27.8	21.103	0	38.008	406640000	11	H0Y586;O14818-2;O14818;A0A087WYS6;O14818-4;Q8TAA3-2;Q8TAA3-5;Q8TAA3	H0Y586;O14818-2;O14818	ENSG00000101182	PSMA7	Proteasome subunit alpha type-7	-0.647482		0.31267	1.65695	-0.0791732	25.7543	25.9475	25.7487	26.1896	26.4414	26.7619
625	9	9	69.8	21.863	0	89.809	1943200000	37	P32969;D6RAN4;H0Y9V9;E7ESE0;H0Y9R4	P32969;D6RAN4;H0Y9V9;E7ESE0	ENSG00000163682	RPL9	60S ribosomal protein L9	-0.647914		0.310937	2.26103	-0.0798047	28.0705	28.0817	27.7335	28.6297	28.6532	28.5466
226	4	4	51.9	14.374	0	56.779	2827900000	30	E9PE17;I3L0E3;Q9Y2R5	E9PE17;I3L0E3;Q9Y2R5	ENSG00000239789;ENSG00000249773	MRPS17;hCG_1984214	28S ribosomal protein S17, mitochondrial	-0.649128		0.310654	2.24109	-0.0799371	28.7552	28.4347	28.5464	29.376	29.1286	29.179
296	3	3	54.2	7.8036	0	20.713	214220000	3	S4R329;H0YK61;H0YNK0;H0YNK8;Q5J8M3-3;Q5J8M3-2;Q5J8M3;H0YMH5;H0YLP8;H0YN63	S4R329;H0YK61;H0YNK0;H0YNK8;Q5J8M3-3;Q5J8M3-2;Q5J8M3;H0YMH5;H0YLP8	ENSG00000128463	EMC4	ER membrane protein complex subunit 4	-0.650801		0.310967	2.26114	-0.0801552	24.8119	25.0887	24.6929	25.4984	25.5587	25.4887
22	7	7	27.8	26.42	0	48.237	539400000	15	A0A087WWU8;Q5HYB6;P06753-5;P06753-2;Q5VU61;P06753-4;P06753-3;P06753-6;J3KN67;P06753-7;P06753;D6R904;K7EP68;K7ERG3;K7ENT6;P67936;P67936-2;D6RFM2;K7EPV9;K7EMU5;H0YKX5;H0YNC7;F5H7S3;H7BYY1;H0YK48;H0YL52;B7Z596;Q5TCU3;CON__Q3SX28;Q5TCU8;Q6ZN40;P09493-2;P09493-5;P07951-3;P09493-9;P09493-8;P09493-7;P09493-6;P09493-4;P09493-3;P09493-10;P09493;P07951-2;P07951;H0YL80;H0YK20;H0YL42;U3KQK2;H0YKP3	A0A087WWU8;Q5HYB6;P06753-5;P06753-2;Q5VU61;P06753-4;P06753-3;P06753-6;J3KN67;P06753-7;P06753	ENSG00000143549	TPM3;DKFZp686J1372	Tropomyosin alpha-3 chain	-0.650958		0.313211	0.765359	-0.077574	25.4736	26.1163	26.7049	26.4399	26.8109	26.9968
97	4	4	35.5	8.496	0	26.975	645110000	14	P62308;A8MWD9;C9JVQ0;Q49AN9;F5H013	P62308;A8MWD9;C9JVQ0;Q49AN9;F5H013	ENSG00000143977	SNRPG;SNRPGP15	Small nuclear ribonucleoprotein G;Putative small nuclear ribonucleoprotein G-like protein 15	-0.652192		0.313672	0.964574	-0.07842	26.1156	26.7804	26.4007	26.7392	26.9406	27.5736
976	5	5	26.3	22.487	0	37.062	856110000	19	Q92522	Q92522	ENSG00000184897	H1FX	Histone H1x	-0.653004		0.310739	3.00989	-0.0808635	26.9089	26.8044	26.7356	27.3687	27.4765	27.5626
283	15	2	39.4	51.229	0	243.3	9055800000	115	G8JLB6;P31943;E9PCY7;D6RBM0;E5RGV0;D6RIT2;E7EN40;D6RIU0;H0YB39;E7EQJ0;D6R9T0;D6RFM3;D6RDU3;D6RJ04;D6RIH9;H0YBD7;D6RDL0;D6RF17;H0YBG7;D6R9D3;E5RGH4;E5RJ94;H0YAQ2	G8JLB6;P31943;E9PCY7;D6RBM0;E5RGV0;D6RIT2;E7EN40;D6RIU0;H0YB39	ENSG00000169045	HNRNPH1	Heterogeneous nuclear ribonucleoprotein H;Heterogeneous nuclear ribonucleoprotein H, N-terminally processed	-0.653639		0.311362	3.50895	-0.0811362	30.2486	30.2943	30.2391	30.8661	30.8558	31.021
463	10	10	37.1	29.014	0	95.677	1486700000	39	O95983-2;O95983;K7EIE8;A0A087WT34;A0A087X1H1;A0A0A0MTS6;X6RBL6;Q9UBB5-3;Q9UBB5	O95983-2;O95983;K7EIE8	ENSG00000071655	MBD3	Methyl-CpG-binding domain protein 3	-0.654084		0.311225	2.0072	-0.0803406	27.6925	27.456	27.7284	28.1224	28.498	28.2187
344	3	3	9.1	48.208	0	23.034	143550000	7	J3QSV6;O76021;I3L3U9;I3L1A3;I3L234;I3L3C4;O76021-2	J3QSV6;O76021;I3L3U9	ENSG00000171490	RSL1D1	Ribosomal L1 domain-containing protein 1	-0.654597		0.311303	1.77664	-0.0801667	24.4716	24.077	24.221	24.7127	24.8975	25.1231
794	6	6	31.8	22.999	0	55.358	1287600000	22	P82664	P82664	ENSG00000048544	MRPS10	28S ribosomal protein S10, mitochondrial	-0.654778		0.310798	2.17463	-0.0805698	27.7063	27.2891	27.4828	28.1868	28.0685	28.1873
731	20	20	68.6	29.945	0	273.4	13358000000	140	P61247;D6RG13;D6RAT0;E9PFI5;D6RB09;H0Y8L7;H0Y9Y4;D6R9B6;D6RAS7;D6RED7;D6RI02;D6RGE0	P61247;D6RG13;D6RAT0;E9PFI5;D6RB09;H0Y8L7;H0Y9Y4;D6R9B6;D6RAS7	ENSG00000145425	RPS3A	40S ribosomal protein S3a	-0.654984		0.31055	1.71905	-0.0801463	30.9587	30.9738	30.4945	31.5706	31.3311	31.4903
1149	1	1	12.8	13.805	0.00092251	6.802	133550000	3	U3KQK1;V9GZ56;Q9Y4Z0	U3KQK1;V9GZ56;Q9Y4Z0	ENSG00000130520	LSM4	U6 snRNA-associated Sm-like protein LSm4	-0.65681		0.312556	0.743505	-0.0781415	24.0572	24.419	23.9822	24.1472	25.4716	24.8101
1156	13	13	66.7	29.395	0	171.04	4151800000	67	Q9Y676;A0A0G2JIC6	Q9Y676;A0A0G2JIC6	ENSG00000203624;ENSG00000204568;ENSG00000223775;ENSG00000226111;ENSG00000227420;ENSG00000229861;ENSG00000233813	MRPS18B	28S ribosomal protein S18b, mitochondrial	-0.658318		0.311341	2.03508	-0.0808774	29.3839	28.9223	29.1114	29.8743	29.7761	29.7422
980	17	17	52.7	45.318	0	237.52	4298000000	91	Q92665	Q92665	ENSG00000102738	MRPS31	28S ribosomal protein S31, mitochondrial	-0.659804		0.311096	2.32479	-0.0812956	29.3807	29.0594	29.1393	29.7887	29.7882	29.9818
677	2	2	8.5	22.836	0	10.694	154900000	2	P49721;A0A087WVV1	P49721;A0A087WVV1	ENSG00000126067	PSMB2	Proteasome subunit beta type-2	-0.661185		0.311346	1.40382	-0.080441	24.1508	24.2497	24.6806	24.7275	25.1502	25.187
1122	3	3	8.9	50.817	0	40.961	232100000	11	Q9UN86-2;Q9UN86	Q9UN86-2;Q9UN86	ENSG00000138757	G3BP2	Ras GTPase-activating protein-binding protein 2	-0.662144		0.311946	1.64892	-0.0809158	24.9437	25.1307	24.9296	25.6969	25.3515	25.942
444	2	2	4.6	69.223	0	16.034	73420000	7	O76031	O76031	ENSG00000166855	CLPX	ATP-dependent Clp protease ATP-binding subunit clpX-like, mitochondrial	-0.663258		0.310139	1.49329	-0.0808296	23.4752	23.2455	23.2323	23.7132	23.8814	24.3481
503	19	19	41.3	57.116	0	179.34	2641400000	67	P07237;H7BZ94;H0Y3Z3;I3L398;I3L312;I3NI03;I3L4M2;I3L0S0;I3L3U6;I3L514;I3L3P5;I3L1Y5	P07237;H7BZ94;H0Y3Z3	ENSG00000185624	P4HB	Protein disulfide-isomerase	-0.663567		0.310537	1.08431	-0.0800664	28.1827	28.1387	28.9313	28.8234	29.2	29.22
923	7	7	11.8	116.46	0	63.736	647730000	15	Q6PKG0-3;Q6PKG0;A0A0B4J210;E5RH50;H0YAN4;H0YBW1;E5RHK4;H0YC73;Q659C4-7;Q659C4-6;Q659C4-5;Q659C4-2;Q659C4	Q6PKG0-3;Q6PKG0;A0A0B4J210;E5RH50	ENSG00000155506	LARP1	La-related protein 1	-0.663706		0.309117	3.45802	-0.0823592	26.5348	26.5156	26.3701	27.139	27.0892	27.1834
264	21	20	60.3	33.155	0	323.31	13542000000	170	F8W6I7;P09651-3;P09651-2;P09651;F8VZ49;Q32P51;F8VTQ5;F8W646;F8VYN5;H0YH80	F8W6I7;P09651-3;P09651-2;P09651;F8VZ49;Q32P51;F8VTQ5	ENSG00000135486;ENSG00000139675	HNRNPA1;HNRNPA1L2	Heterogeneous nuclear ribonucleoprotein A1;Heterogeneous nuclear ribonucleoprotein A1, N-terminally processed;Heterogeneous nuclear ribonucleoprotein A1-like 2	-0.666178		0.307944	3.4875	-0.082674	30.72	30.8577	30.8831	31.5422	31.4549	31.4621
947	10	10	33.8	42.961	0	98.933	835940000	24	Q8IVS2;Q8IVS2-2	Q8IVS2	ENSG00000100294	MCAT	Malonyl-CoA-acyl carrier protein transacylase, mitochondrial	-0.666801		0.311624	1.62317	-0.0814377	26.5992	26.7798	26.8458	27.7004	27.1023	27.4225
663	11	11	54.5	18.898	0	106.03	4938400000	84	P46783;F6U211;S4R435;Q9NQ39	P46783;F6U211;S4R435	ENSG00000124614	RPS10;RPS10-NUDT3	40S ribosomal protein S10	-0.668779		0.307458	3.04641	-0.0828154	29.3804	29.4863	29.2724	30.1294	29.9803	30.0356
631	4	4	5.9	99.045	0	43.144	170050000	7	P35606-2;P35606;H0YAC7	P35606-2;P35606;H0YAC7	ENSG00000184432	COPB2	Coatomer subunit beta	-0.67807		0.311621	1.14316	-0.0819029	24.3526	24.6761	24.4036	25.5125	25.305	24.6489
377	9	9	61	16.714	0	66.649	1315900000	31	M0R3D6;M0R1A7;Q02543;M0R117;M0R0P7	M0R3D6;M0R1A7;Q02543;M0R117;M0R0P7	ENSG00000105640	RPL18A	60S ribosomal protein L18a	-0.679146		0.30448	2.14665	-0.083495	27.4555	27.5125	27.3812	28.0201	27.9817	28.3849
807	2	2	10.1	21.493	0	16.499	191710000	7	Q00765;B7Z332;B7Z510;H0Y8J8;E2QRG8;Q00765-2	Q00765;B7Z332;B7Z510;H0Y8J8;E2QRG8;Q00765-2	ENSG00000129625	REEP5	Receptor expression-enhancing protein 5;Receptor expression-enhancing protein	-0.684677		0.308278	1.10324	-0.0825726	24.1562	24.5678	25.0219	25.0254	25.5433	25.2313
795	15	15	56	36.844	0	256.87	6194500000	97	P82673;H0YG82;P82673-2	P82673;H0YG82;P82673-2	ENSG00000061794	MRPS35	28S ribosomal protein S35, mitochondrial	-0.687634		0.297964	2.73067	-0.0849558	29.8649	29.6051	29.6057	30.412	30.306	30.4206
11	1	1	14.5	9.369	0	17.477	192050000	6	A0A087WUD3;Q9NRP0;Q9NRP0-2	A0A087WUD3;Q9NRP0;Q9NRP0-2	ENSG00000198856	OSTC	Oligosaccharyltransferase complex subunit OSTC	-0.688323		0.309518	0.860608	-0.0822184	24.4147	24.6409	24.756	25.9303	25.2547	24.6915
126	5	5	28.1	22.535	0	43.208	839790000	16	F5H018;B5MDF5;J3KQE5;P62826;B4DV51;H0YFC6	F5H018;B5MDF5;J3KQE5;P62826;B4DV51	ENSG00000132341	RAN	GTP-binding nuclear protein Ran	-0.691811		0.304894	1.08638	-0.0833569	26.5608	26.4758	27.171	27.0774	27.4209	27.7847
753	2	2	28.4	11.845	0	33.062	99230000	5	P62310	P62310	ENSG00000170860	LSM3	U6 snRNA-associated Sm-like protein LSm3	-0.691928		0.30208	1.48387	-0.0842166	23.3246	23.9721	23.8651	24.3859	24.2878	24.5637
957	2	2	3.7	71.635	0	13.526	72578000	5	Q8NBJ5;M0QX72	Q8NBJ5;M0QX72	ENSG00000130309	COLGALT1	Procollagen galactosyltransferase 1	-0.69201		0.30283	1.34921	-0.0839838	23.4476	23.504	23.2106	23.6476	24.2036	24.3871
442	3	3	20.7	21.614	0	30.82	455880000	13	O75915;F8WF90;C9JQU6;F8WF33	O75915;F8WF90;C9JQU6;F8WF33	ENSG00000144746	ARL6IP5	PRA1 family protein 3	-0.693907		0.298565	1.94924	-0.0850804	25.8549	25.7573	26.1054	26.3671	26.7246	26.7077
326	3	3	6.5	58.22	0	21	155810000	8	J3KPP4;O95232;D6RDI2;H7C5U7;C9JL41;O95232-2	J3KPP4;O95232;D6RDI2	ENSG00000108848	LUC7L3	Luc7-like protein 3	-0.695724		0.29823	1.91167	-0.085257	24.12	24.6	24.3338	24.9563	24.9778	25.2068
646	15	15	36	46.108	0	144.18	4081600000	72	P39023;G5E9G0;B5MCW2;H7C422;H7C3M2;F8WCR1;Q92901	P39023;G5E9G0;B5MCW2;H7C422	ENSG00000100316	RPL3	60S ribosomal protein L3	-0.696713		0.298115	3.08952	-0.0862623	29.0873	29.2059	29.03	29.7118	29.7945	29.907
530	32	26	54.8	70.897	0	323.31	16338000000	192	P11142;E9PKE3;P11142-2;E9PNE6;E9PN89;A8K7Q2;E9PLF4;P54652;E9PQQ4;E9PQK7;E9PK54;E9PS65;E9PPY6;E9PN25;E9PI65;E9PM13	P11142;E9PKE3;P11142-2;E9PNE6;E9PN89;A8K7Q2	ENSG00000109971	HSPA8	Heat shock cognate 71 kDa protein	-0.697927		0.298727	2.84385	-0.0862803	31.0066	30.9789	31.225	31.7167	31.7334	31.8542
769	7	7	45.6	14.463	0	47.24	2561300000	33	P62899;H7C2W9;C9JU56;B7Z4E3;B7Z4C8;P62899-3;P62899-2;B8ZZK4	P62899;H7C2W9;C9JU56;B7Z4E3;B7Z4C8;P62899-3;P62899-2;B8ZZK4	ENSG00000071082	RPL31	60S ribosomal protein L31	-0.701731		0.299342	2.24826	-0.0863174	28.403	28.4861	28.1746	29.05	28.9033	29.2156
535	29	20	51.4	70.67	0	323.31	9402000000	144	P11940;P11940-2;A0A087WTT1;E7EQV3;E7ERJ7;H0YAR2;Q9H361;H0YBN4;E5RJB9;H0YB86;E5RGH3;E5RH24;H0YAP2;Q4VXU2;H0YAS6;H0YB75;H0YAS7;Q4VXU2-2;E5RHG7;H0YC10;E5RGC4;E5RFD8;Q96DU9-2;Q96DU9;E5RJM8;H0YER0;H0Y6X6	P11940;P11940-2;A0A087WTT1;E7EQV3;E7ERJ7;H0YAR2	ENSG00000070756	PABPC1	Polyadenylate-binding protein 1;Polyadenylate-binding protein	-0.70426		0.29953	1.97934	-0.0863584	30.221	30.3901	30.1917	31.2136	30.7212	30.9807
622	15	15	30.6	62.639	0	144.56	1638600000	32	P31948;P31948-2;P31948-3;F5H783;F5GXD8;H0YGI8	P31948;P31948-2;P31948-3	ENSG00000168439	STIP1	Stress-induced-phosphoprotein 1	-0.704411		0.299495	2.04997	-0.0864518	27.5624	27.842	27.9303	28.3319	28.4494	28.6666
555	13	13	47.1	31.324	0	128.74	8819300000	87	P15880;H0YEN5;E9PMM9;E9PQD7;I3L404;E9PPT0;E9PM36;H3BNG3;H0YE27	P15880;H0YEN5;E9PMM9;E9PQD7;I3L404;E9PPT0	ENSG00000140988	RPS2	40S ribosomal protein S2	-0.706294		0.29985	2.15849	-0.0867868	30.3681	30.2944	30.0322	30.7918	30.9099	31.1119
447	4	4	7	82.097	0	22.135	240890000	3	O94874-2;O94874;O94874-3	O94874-2;O94874;O94874-3	ENSG00000014123	UFL1	E3 UFM1-protein ligase 1	-0.708219		0.299758	2.01237	-0.0868707	25.0139	25.1298	24.79	25.9166	25.5831	25.5587
328	7	7	26.1	16.378	0	45.886	1748500000	16	J3KQN4;P83881;H0Y5B4;H7BZ11;Q969Q0;R4GN19;H7BY91;H0Y3V9	J3KQN4;P83881;H0Y5B4;H7BZ11;Q969Q0;R4GN19	ENSG00000165502;ENSG00000241343;ENSG00000257529;ENSG00000269315	RPL36A;RPL36A-HNRNPH2;RPL36AL	60S ribosomal protein L36a;60S ribosomal protein L36a-like	-0.708324		0.300428	2.31552	-0.0871742	27.8062	27.8255	27.7923	28.2667	28.6294	28.653
864	12	12	19.7	106.87	0	98.77	863540000	21	Q14697;Q14697-2;F5H6X6;E9PKU7;E9PNH1;Q14697-3	Q14697;Q14697-2;F5H6X6;E9PKU7	ENSG00000089597	GANAB	Neutral alpha-glucosidase AB	-0.713112		0.298286	1.14099	-0.08598	26.3681	26.8101	27.239	27.2483	27.7751	27.533
282	23	23	73.4	36.805	0	288.24	8075100000	136	G5E9W7;G5E9V5;P82650;H7C5L9;H7C5H3;H7C5F2;P82650-2;C9J5D8	G5E9W7;G5E9V5;P82650	ENSG00000175110	MRPS22	28S ribosomal protein S22, mitochondrial	-0.714648		0.29884	2.73072	-0.0882531	30.158	30.0102	30.0176	30.7214	30.6648	30.9436
775	4	1	34.4	14.728	0.0010373	10.599	123990000	5	P62987;J3QS39;J3QTR3;F5H6Q2;F5GYU3;F5H2Z3;M0R2S1;F5H265;B4DV12;F5H388;F5H747;F5GXK7;J3QKN0;Q5PY61;Q96C32;P0CG47;P0CG48;M0R1V7;M0R1M6;J3QSA3;F5GZ39	P62987;J3QS39;J3QTR3;F5H6Q2;F5GYU3;F5H2Z3;M0R2S1;F5H265;B4DV12;F5H388;F5H747;F5GXK7;J3QKN0;Q5PY61;Q96C32;P0CG47;P0CG48;M0R1V7;M0R1M6	ENSG00000143947;ENSG00000150991;ENSG00000170315;ENSG00000221983	UBA52;UBB;RPS27A;UBC	Ubiquitin-60S ribosomal protein L40;Ubiquitin;60S ribosomal protein L40;Polyubiquitin-B;Ubiquitin;Polyubiquitin-C;Ubiquitin	-0.716468		0.297678	1.00258	-0.0859564	23.9141	23.6476	24.3403	24.2327	24.6594	25.1593
96	1	1	8.9	15.317	0	12.814	166920000	5	A8MUA9;A8MU27;P61956-2;Q6EEV6;P61956;P55854;P55854-2	A8MUA9;A8MU27;P61956-2;Q6EEV6;P61956;P55854;P55854-2	ENSG00000177688;ENSG00000184900;ENSG00000188612	SUMO3;SUMO2;SUMO4	Small ubiquitin-related modifier 2;Small ubiquitin-related modifier 4;Small ubiquitin-related modifier 3	-0.716624		0.297659	0.928511	-0.0857133	24.4744	24.1386	24.7387	24.5374	25.433	25.5312
1087	13	13	28.5	66.171	0	128.57	1856600000	42	Q9NVV4;Q9NVV4-2;Q5T852;Q5T851	Q9NVV4;Q9NVV4-2	ENSG00000107951	MTPAP	Poly(A) RNA polymerase, mitochondrial	-0.716837		0.300602	2.80769	-0.0885693	28.0502	28.0247	27.7727	28.6507	28.7241	28.6233
0	18	18	19.3	141.44	0	181.56	1874500000	57	A0A024R4E5;Q00341;Q00341-2;H0Y394;C9JIZ1;C9J5E5;H7BZC3;H7C0A4;C9JZI8;C9JT62;C9JHS7;C9JK79;C9JHZ8;C9JES8;H7C2D1;C9JMQ6;C9JQ82;C9JBS3;C9JEJ8;A0A0U1RVI6;C9JHN6;C9JHS9;C9J739	A0A024R4E5;Q00341;Q00341-2;H0Y394	ENSG00000115677	HDLBP	Vigilin	-0.717895		0.299734	2.31645	-0.0883345	27.9979	28.1002	27.7589	28.5645	28.6266	28.8197
606	1	1	10	17.782	0	18.822	111400000	2	P28074-3;P28074	P28074-3;P28074	ENSG00000100804	PSMB5	Proteasome subunit beta type-5	-0.719092		0.301273	2.83203	-0.0888598	23.9176	23.9289	23.8184	24.7277	24.442	24.6525
932	9	9	26.6	47.346	0	66.939	676880000	11	Q7L0Y3;C9JVB6	Q7L0Y3;C9JVB6	ENSG00000174173	TRMT10C	Mitochondrial ribonuclease P protein 1	-0.719971		0.2985	1.73599	-0.0879386	26.4424	26.2261	26.6113	27.396	26.8763	27.1674
108	4	4	33.3	13.906	0	45.448	1868600000	32	B2R4S9;U3KQK0;Q99880;Q99879;Q99877;Q93079;Q5QNW6;Q16778;P62807;P58876;P57053;P33778;P23527;P06899;O60814;Q5QNW6-2;Q8N257;Q96A08	B2R4S9;U3KQK0;Q99880;Q99879;Q99877;Q93079;Q5QNW6;Q16778;P62807;P58876;P57053;P33778;P23527;P06899;O60814;Q5QNW6-2;Q8N257;Q96A08	ENSG00000124635;ENSG00000146047;ENSG00000158373;ENSG00000168242;ENSG00000180596;ENSG00000184678;ENSG00000185130;ENSG00000187990;ENSG00000196226;ENSG00000196331;ENSG00000196374;ENSG00000196890;ENSG00000197459;ENSG00000197697;ENSG00000197846;ENSG00000197903;ENSG00000203814;ENSG00000233822;ENSG00000263376;ENSG00000264719	HIST1H2BI;HIST1H2BN;HIST1H2BL;HIST1H2BM;HIST1H2BH;HIST2H2BF;HIST2H2BE;HIST1H2BC;HIST1H2BD;H2BFS;HIST1H2BB;HIST1H2BO;HIST1H2BJ;HIST1H2BK;HIST3H2BB;HIST1H2BA	Histone H2B;Histone H2B type 1-L;Histone H2B type 1-M;Histone H2B type 1-N;Histone H2B type 1-H;Histone H2B type 2-F;Histone H2B type 2-E;Histone H2B type 1-C/E/F/G/I;Histone H2B type 1-D;Histone H2B type F-S;Histone H2B type 1-B;Histone H2B type 1-O;Histone H2B type 1-J;Histone H2B type 1-K;Histone H2B type 3-B;Histone H2B type 1-A	-0.720327		0.299094	2.00048	-0.0883143	28.01	27.7206	28.0483	28.432	28.836	28.672
118	5	5	12.4	52.949	0	54.196	669120000	22	B4DR61;P61619;P61619-3;H7C1Q9;C9JXC6;H7C069;A6NK38;F2Z2C7;A6NIF9;C9JJV4;F8W776;Q8TC24;Q9H9S3-2;Q9H9S3-3;Q9H9S3	B4DR61;P61619;P61619-3	ENSG00000058262	SEC61A1	Protein transport protein Sec61 subunit alpha isoform 1	-0.720517		0.299957	2.14655	-0.0884923	26.3829	26.6621	26.5124	27.0288	27.2571	27.4331
691	12	1	36.2	39.594	0	180.51	3359200000	55	P51991;H7C1J8	P51991	ENSG00000170144	HNRNPA3	Heterogeneous nuclear ribonucleoprotein A3	-0.721635		0.30088	2.93714	-0.0892335	28.91	28.6294	28.748	29.4229	29.5239	29.5054
758	24	24	69.6	29.597	0	218.07	12268000000	153	P62701;Q8TD47;C9JEH7;P22090	P62701	ENSG00000198034	RPS4X	40S ribosomal protein S4, X isoform	-0.721958		0.301475	2.44109	-0.0889322	30.7379	30.7675	30.4914	31.3235	31.294	31.5452
243	2	2	11.2	10.905	0	13.563	1306500000	10	E9PR30;P62861	E9PR30;P62861	ENSG00000149806	FAU	40S ribosomal protein S30	-0.722813		0.30213	2.3228	-0.0889358	27.6034	27.2907	27.3874	28.3128	28.0126	28.1246
812	4	4	14.1	53.879	0	25.091	161830000	8	Q02818;H7BZI1;C9JBD3;C9J3C1;C9JKZ2	Q02818;H7BZI1	ENSG00000104805	NUCB1	Nucleobindin-1	-0.724168		0.298257	1.34838	-0.0877662	24.2834	24.1853	24.7264	24.8978	24.9739	25.496
545	17	16	24	95.337	0	120.52	1416600000	34	P13639	P13639	ENSG00000167658	EEF2	Elongation factor 2	-0.725257		0.298342	1.34842	-0.0878942	27.2074	27.5048	27.7948	27.8754	28.3015	28.5058
588	2	2	12.4	24.763	0	38.261	251600000	7	P24534;F8WF65;F2Z2G2;C9JZW3	P24534;F8WF65;F2Z2G2;C9JZW3	ENSG00000114942	EEF1B2	Elongation factor 1-beta	-0.726222		0.300585	2.31626	-0.0893428	25.2299	25.0272	24.8468	25.6502	25.7561	25.8763
584	21	21	78.6	26.688	0	207.94	13435000000	144	P23396;P23396-2;E9PL09;E9PPU1;H0YEU2;F2Z2S8;H0YCJ7;H0YF32;E9PQ96;E9PJH4;E9PK82;E9PSF4;E9PQX2;H0YES8;E9PJN9	P23396;P23396-2;E9PL09;E9PPU1;H0YEU2;F2Z2S8;H0YCJ7	ENSG00000149273	RPS3	40S ribosomal protein S3	-0.729595		0.300989	2.02661	-0.0894583	30.9045	30.9033	30.5207	31.421	31.4125	31.6837
314	5	5	5.5	127.14	0	77.113	718580000	20	H3BU53;Q8IWI9-2;Q8IWI9-3;Q8IWI9;Q8IWI9-4	H3BU53;Q8IWI9-2;Q8IWI9-3;Q8IWI9;Q8IWI9-4	ENSG00000174197	MGA	MAX gene-associated protein	-0.729664		0.299244	2.53778	-0.0899448	26.5222	26.7249	26.436	27.2584	27.184	27.4297
353	4	4	20.8	35.02	0	47.274	277390000	10	K7EQ02;K7EQ55;K7EK33;Q96EP5-2;Q96EP5	K7EQ02;K7EQ55;K7EK33;Q96EP5-2;Q96EP5	ENSG00000071626	DAZAP1	DAZ-associated protein 1	-0.732782		0.301193	1.86821	-0.089649	25.0486	25.2356	25.1676	26.1388	25.937	25.5744
992	3	3	25.4	13.475	0	26.074	291950000	4	Q96BP2;A6NJX6	Q96BP2	ENSG00000172586	CHCHD1	Coiled-coil-helix-coiled-coil-helix domain-containing protein 1	-0.732805		0.300192	0.790193	-0.0869478	25.6534	24.8608	25.0525	26.4086	26.1267	25.2299
908	5	5	12.6	64.135	0	39.243	569610000	15	Q5T749	Q5T749	ENSG00000203786	KPRP	Keratinocyte proline-rich protein	-0.732901		0.298154	0.554103	-0.0853604	25.9194	26.2579	26.2718	25.7709	27.1867	27.6902
1079	18	18	28.1	87.343	0	138.6	2118000000	42	Q9NR30;Q9NR30-2;A0A087WVC1;Q9BQ39	Q9NR30;Q9NR30-2	ENSG00000165732	DDX21	Nucleolar RNA helicase 2	-0.733703		0.299075	2.16349	-0.0901005	28.2843	28.1672	27.916	28.7122	28.8256	29.0309
676	5	5	53.5	10.112	0	43.856	905890000	23	P49458;E9PE20;P49458-2	P49458;E9PE20;P49458-2	ENSG00000143742	SRP9	Signal recognition particle 9 kDa protein	-0.733732		0.299432	2.63668	-0.090514	26.8783	27.0625	26.7598	27.6068	27.7478	27.5472
735	8	8	62.7	10.932	0	82.146	8706100000	74	P61604;B8ZZL8;S4R3N1;B8ZZ54	P61604;B8ZZL8;S4R3N1	ENSG00000115541	HSPE1;HSPE1-MOB4	10 kDa heat shock protein, mitochondrial	-0.734275		0.29926	1.02646	-0.0880862	29.8494	29.7648	30.7255	30.5762	30.9662	31.0001
213	3	3	15.6	31.689	0	28.756	331890000	11	E7EQZ4;Q16637-4;Q16637-2;Q16637-3;Q16637;B4DP61;H0YBZ9;A0A0G2JRX5;A0A0G2JRY6	E7EQZ4;Q16637-4;Q16637-2;Q16637-3;Q16637;B4DP61	ENSG00000172062;ENSG00000205571;ENSG00000262170	SMN1;SMN2	Survival motor neuron protein	-0.734918		0.300622	1.26941	-0.0888481	25.442	25.6386	25.2524	25.9076	25.9563	26.6738
747	12	12	57.2	17.718	0	87.322	4822100000	58	P62269;A0A0G2JQH2;Q5GGW2;J3JS69	P62269	ENSG00000096150;ENSG00000223367;ENSG00000226225;ENSG00000231500;ENSG00000235650	RPS18	40S ribosomal protein S18	-0.736306		0.299099	1.97137	-0.0902004	29.3683	29.4713	29.088	30.0345	29.8504	30.2517
981	12	7	38.9	51.998	0	97.603	1258000000	25	Q92769-3;Q92769;E5RH52;E5RG37;H3BM24;E5RFI6;E5RJ04;E5RGV4;E5RHE7;E5RFP9;E5RK19	Q92769-3;Q92769	ENSG00000196591	HDAC2	Histone deacetylase 2	-0.737014		0.30049	2.25255	-0.090589	27.496	27.1683	27.4075	28.0131	28.2819	27.9877
969	6	6	10	85.95	0	43.677	519910000	13	Q8TCS8;H7BXF6	Q8TCS8	ENSG00000138035	PNPT1	Polyribonucleotide nucleotidyltransferase 1, mitochondrial	-0.73819		0.299822	2.0649	-0.0905354	26.1496	26.2345	25.9691	26.7943	26.6641	27.1094
700	2	2	6.4	53.944	0	33.715	219970000	5	P53985;Q5T8R3;Q5T8R5;P53985-2	P53985;Q5T8R3;Q5T8R5;P53985-2	ENSG00000155380	SLC16A1	Monocarboxylate transporter 1	-0.738363		0.300318	0.710614	-0.0871271	24.3986	24.4907	25.4755	24.8742	25.8519	25.8538
1129	5	5	45.3	12.629	0	54.223	1403700000	24	Q9Y291;C9JBY7	Q9Y291;C9JBY7	ENSG00000090263	MRPS33	28S ribosomal protein S33, mitochondrial	-0.738663		0.302279	2.56499	-0.0910599	27.7534	27.4294	27.4388	28.2932	28.2142	28.3303
601	10	2	46.3	23.072	0	112.89	3403100000	60	X1WI28;P27635;B8A6G2;A6QRI9	X1WI28;P27635	ENSG00000147403;ENSG00000268963	RPL10	60S ribosomal protein L10	-0.740048		0.304082	2.53365	-0.0912036	28.7624	28.8864	28.6929	29.4615	29.3862	29.7143
872	7	7	27.5	38.89	0	73.607	999100000	24	Q15293;Q15293-2	Q15293;Q15293-2	ENSG00000049449	RCN1	Reticulocalbin-1	-0.740344		0.300612	0.996945	-0.0886821	26.3234	27.2463	27.3567	27.5129	27.7116	27.9228
927	2	2	4.6	39.309	0	10.836	149520000	3	Q70UQ0;Q70UQ0-4	Q70UQ0;Q70UQ0-4	ENSG00000166130	IKBIP	Inhibitor of nuclear factor kappa-B kinase-interacting protein	-0.741396		0.303394	2.27281	-0.0911382	24.3588	24.3233	24.2196	24.9351	24.8935	25.2973
941	1	1	2.1	37.966	0.00091827	6.6852	541180000	10	Q86TJ2-3;Q86TJ2-2;Q86TJ2	Q86TJ2-3;Q86TJ2-2;Q86TJ2	ENSG00000173011	TADA2B	Transcriptional adapter 2-beta	-0.742894		0.299884	0.565113	-0.086545	26.2084	25.1223	25.4264	25.7216	25.9744	27.2898
445	23	20	35.5	75.022	0	188.39	4338900000	93	O94776;O94776-2	O94776;O94776-2	ENSG00000149480	MTA2	Metastasis-associated protein MTA2	-0.743921		0.301891	2.52284	-0.0916655	29.2572	29.0269	29.1646	29.7104	30.0239	29.9461
222	2	2	39.4	7.813	0	24.32	297290000	4	F8W1N5;F8VZJ2;F8VNW4;F8W0W4;H0YHX9;Q13765;E9PAV3-2;E9PAV3;F8VZ58;Q9BZK3	F8W1N5;F8VZJ2;F8VNW4;F8W0W4;H0YHX9;Q13765;E9PAV3-2;E9PAV3;F8VZ58;Q9BZK3	ENSG00000196531	NACA;NACAP1	Nascent polypeptide-associated complex subunit alpha;Nascent polypeptide-associated complex subunit alpha, muscle-specific form;Putative nascent polypeptide-associated complex subunit alpha-like protein	-0.745249		0.302962	1.81522	-0.0910685	25.2867	25.2702	25.1775	25.9971	25.6744	26.2986
904	16	16	12.6	213.7	0	125.41	1320800000	23	Q5JRA6;Q5JRA6-2;A0A0A0MRH6;Q5JRA6-4;Q5JRA6-3	Q5JRA6;Q5JRA6-2;A0A0A0MRH6	ENSG00000154305	MIA3	Melanoma inhibitory activity protein 3	-0.746489		0.301149	3.51928	-0.0925745	27.4729	27.3551	27.437	28.089	28.1459	28.2695
74	32	31	62.3	70.839	0	323.31	8946200000	151	A0A0D9SFB3;A0A0D9SG12;A0A0D9SF53;O00571;O00571-2;O15523-2;O15523;O15523-3;A0A0J9YVQ7;B4DLA0;A0A0J9YYH6;C9J081;A0A087WX09;A0A087WVZ1;C9J8G5;D6RCM4;Q9NQI0-3;Q9NQI0-2;Q9NQI0-4;Q9NQI0;H0Y960	A0A0D9SFB3;A0A0D9SG12;A0A0D9SF53;O00571;O00571-2;O15523-2;O15523	ENSG00000067048;ENSG00000215301	DDX3X;DDX3Y	ATP-dependent RNA helicase DDX3X;ATP-dependent RNA helicase DDX3Y	-0.746941		0.301822	2.28026	-0.0918157	30.2533	30.3007	29.9615	30.9373	30.7651	31.0539
898	4	4	15.1	34.324	0	28.457	325870000	4	Q53GQ0;E9PI21	Q53GQ0	ENSG00000149084	HSD17B12	Very-long-chain 3-oxoacyl-CoA reductase	-0.749426		0.300924	1.4768	-0.0910021	25.4415	25.3148	25.43	26.27	26.4687	25.6958
334	14	13	46.6	28.329	0	119.42	3946600000	84	J3KTL2;Q07955;Q07955-3;Q07955-2;J3KSR8;J3QQV5;J3KSW7	J3KTL2;Q07955;Q07955-3;Q07955-2;J3KSR8	ENSG00000136450	SRSF1	Serine/arginine-rich splicing factor 1	-0.750651		0.300787	2.35456	-0.0923352	29.082	29.0717	28.8634	29.5923	29.716	29.9609
757	16	16	50.8	29.995	0	132.09	3734700000	57	P62424;Q5T8U3;Q5T8U2	P62424;Q5T8U3;Q5T8U2	ENSG00000148303;ENSG00000260501	RPL7A	60S ribosomal protein L7a	-0.753038		0.300876	2.59365	-0.0928301	28.9436	29.1053	28.7197	29.6828	29.6623	29.6827
973	4	4	10.7	59.356	0	40.4	151180000	3	Q8WVX9;E9PPB8;E9PNW8	Q8WVX9;E9PPB8;E9PNW8	ENSG00000197601	FAR1	Fatty acyl-CoA reductase 1	-0.753475		0.298624	0.609326	-0.0880782	24.1403	24.1147	24.2854	26.0234	24.5421	24.2353
844	14	14	61.5	36.501	0	208.15	3255100000	57	Q13347;Q5TFK1	Q13347	ENSG00000084623	EIF3I	Eukaryotic translation initiation factor 3 subunit I	-0.754461		0.302037	1.63381	-0.0918848	28.6599	29.0864	28.4277	29.5371	29.3111	29.5892
147	1	1	21.2	9.2748	0.00097182	8.3764	306610000	4	C9JBL1;X6R2S6;Q9Y6A9	C9JBL1;X6R2S6;Q9Y6A9	ENSG00000114902	SPCS1	Signal peptidase complex subunit 1	-0.755978		0.299002	2.59353	-0.0931873	25.1636	25.2754	25.5006	26.1229	25.9629	26.1218
820	21	21	48	66.022	0	267.7	3151900000	81	Q07065	Q07065	ENSG00000136026	CKAP4	Cytoskeleton-associated protein 4	-0.757036		0.298831	2.77359	-0.0934516	28.4839	28.7504	28.7393	29.3479	29.382	29.5147
802	8	8	60.6	12.259	0	140.28	26637000000	203	P84090;G3V279	P84090;G3V279	ENSG00000100632	ERH	Enhancer of rudimentary homolog	-0.759685		0.297818	2.80505	-0.0937967	31.8001	31.8076	31.5815	32.415	32.4322	32.621
836	5	4	45.9	20.811	0	42.526	626230000	11	Q13185;S4R2Y4;C9JMM0;B8ZZ43	Q13185	ENSG00000122565	CBX3	Chromobox protein homolog 3	-0.765654		0.301477	1.24259	-0.0923663	26.0071	26.1541	26.8257	26.8375	27.3285	27.1177
971	2	2	8.4	39.542	0	18.804	401600000	11	Q8WVM0	Q8WVM0	ENSG00000029639	TFB1M	Dimethyladenosine transferase 1, mitochondrial	-0.768		0.296692	2.19336	-0.0942679	25.7456	25.6968	25.6926	26.7689	26.3002	26.3699
793	10	10	75.7	20.116	0	104.49	2182100000	39	P82663;E7EPW2;P82663-2;P82663-3	P82663;E7EPW2;P82663-2;P82663-3	ENSG00000131368	MRPS25	28S ribosomal protein S25, mitochondrial	-0.769194		0.297143	2.15037	-0.0943637	28.3756	28.005	28.0491	29.0238	28.7208	28.9925
276	8	6	12.1	84.109	0	62.311	907400000	30	G3V325;O75127;C9JGL8;C9JQN9	G3V325;O75127	ENSG00000106246;ENSG00000248919	ATP5J2-PTCD1;PTCD1	Pentatricopeptide repeat-containing protein 1, mitochondrial	-0.769423		0.298635	2.74788	-0.0949423	26.9372	26.8008	26.5868	27.5317	27.5162	27.5852
796	19	19	44	48.006	0	199.88	4631200000	76	P82675;P82675-2	P82675	ENSG00000144029	MRPS5	28S ribosomal protein S5, mitochondrial	-0.770891		0.297708	2.31089	-0.0947406	29.4297	29.0589	29.1958	29.8964	29.9356	30.165
632	9	7	20	53.354	0	119.53	4084200000	53	P35637-2;P35637;H3BPE7	P35637-2;P35637;H3BPE7	ENSG00000089280	FUS	RNA-binding protein FUS	-0.770909		0.297117	2.17325	-0.0945961	29.2238	29.0584	28.8954	29.7316	29.6983	30.0605
760	12	12	44.6	28.68	0	136.61	4801200000	68	P62753;A2A3R5;A2A3R7	P62753;A2A3R5	ENSG00000137154	RPS6	40S ribosomal protein S6	-0.775556		0.299356	2.64634	-0.0956099	29.147	29.4479	29.2052	30.1198	30.0897	29.9173
483	11	11	41	48.534	0	104.23	1568800000	35	P04181;P04181-2	P04181;P04181-2	ENSG00000065154	OAT	Ornithine aminotransferase, mitochondrial;Ornithine aminotransferase, hepatic form;Ornithine aminotransferase, renal form	-0.776854		0.298343	1.16279	-0.0934375	27.285	27.313	28.1785	28.1538	28.5342	28.4191
408	12	1	21	70.942	0	53.936	1113700000	21	O43390;O43390-3;B4DT28	O43390;O43390-3;B4DT28	ENSG00000125944	HNRNPR	Heterogeneous nuclear ribonucleoprotein R	-0.777187		0.300602	2.86342	-0.0959725	27.2609	27.3006	27.0131	27.9648	27.9033	28.038
1132	3	3	15.2	42.033	0	20.101	160700000	3	Q9Y2S7;B4DEM9	Q9Y2S7;B4DEM9		POLDIP2	Polymerase delta-interacting protein 2	-0.778514		0.297544	1.60748	-0.0946884	24.3019	24.2804	24.3249	25.325	25.279	24.6388
1033	2	2	8.5	27.277	0	17.041	148040000	3	Q9BVK6	Q9BVK6	ENSG00000184840	TMED9	Transmembrane emp24 domain-containing protein 9	-0.778816		0.297929	1.68283	-0.094859	24.0085	24.2989	24.4483	24.856	25.3625	24.8737
79	2	2	16.8	33.756	0	17.545	140930000	2	A0A0J9YVR6;E9PQ56;A0A0J9YWM1;H0YEM1;A0A0J9YYL3;A0A0J9YXJ8;A0A0J9YVP6;A0A0J9YXX5;Q9UHX1-4;Q9UHX1-6;Q9UHX1-3;Q9UHX1-5;Q9UHX1-2;Q9UHX1;E9PMU7;E9PN18;H0YCP8	A0A0J9YVR6;E9PQ56;A0A0J9YWM1;H0YEM1;A0A0J9YYL3;A0A0J9YXJ8;A0A0J9YVP6;A0A0J9YXX5;Q9UHX1-4;Q9UHX1-6;Q9UHX1-3;Q9UHX1-5;Q9UHX1-2;Q9UHX1;E9PMU7;E9PN18;H0YCP8	ENSG00000179950;ENSG00000260485	PUF60	Poly(U)-binding-splicing factor PUF60	-0.779311		0.301161	0.578006	-0.0906109	24.0594	23.9775	24.0536	25.5149	23.6159	25.2975
800	8	8	59.2	14.226	0	78.352	1303500000	23	P82932	P82932	ENSG00000243927	MRPS6	28S ribosomal protein S6, mitochondrial	-0.780378		0.300802	2.11085	-0.095663	27.3029	27.2501	27.5192	28.4056	27.9849	28.0228
736	26	1	67.7	51.028	0	323.31	28401000000	273	P61978-2;P61978;S4R457;S4R359	P61978-2;P61978	ENSG00000165119	HNRNPK	Heterogeneous nuclear ribonucleoprotein K	-0.780729		0.299434	1.96656	-0.0955208	31.9254	31.8924	31.6411	32.5292	32.3865	32.8854
738	13	13	65.5	22.127	0	129.59	3256900000	61	P62081;B5MCP9	P62081;B5MCP9	ENSG00000171863	RPS7	40S ribosomal protein S7	-0.781743		0.299514	1.59691	-0.0950506	28.6985	28.8935	28.5705	29.2836	29.3141	29.91
304	30	21	47.2	80.439	0	224.02	3781000000	97	H3BLZ8;Q92841;Q92841-1;Q92841-3;Q92841-2;A0A0U1RQJ0	H3BLZ8;Q92841;Q92841-1;Q92841-3;Q92841-2	ENSG00000100201	DDX17	Probable ATP-dependent RNA helicase DDX17	-0.784256		0.303074	2.66327	-0.0966815	29.0478	28.9716	28.765	29.6094	29.6739	29.8539
1050	3	3	3.6	108.58	0	22.913	152920000	6	Q9H0D6;Q9H0D6-2	Q9H0D6;Q9H0D6-2	ENSG00000088930	XRN2	5-3 exoribonuclease 2	-0.787273		0.300622	1.35306	-0.0951736	24.2361	24.4899	24.2819	24.619	25.2619	25.4889
672	5	5	30.8	13.293	0	32.402	641280000	16	P49207	P49207	ENSG00000109475	RPL34	60S ribosomal protein L34	-0.787319		0.300623	1.83526	-0.0961188	26.1234	26.607	26.5087	27.4403	27.0478	27.113
623	6	5	31.3	21.892	0	31.14	2053400000	19	P32119;A6NIW5;P32119-2	P32119	ENSG00000167815	PRDX2	Peroxiredoxin-2	-0.788696		0.300077	1.49005	-0.095656	27.9308	28.0743	28.3603	28.5138	28.9887	29.229
798	10	10	29.2	29.842	0	80.106	1806200000	52	P82914	P82914	ENSG00000116898	MRPS15	28S ribosomal protein S15, mitochondrial	-0.791425		0.303007	2.43502	-0.0973472	28.0496	27.7113	27.8196	28.5578	28.5794	28.8177
1	16	16	54.6	22.591	0	118.22	6520900000	86	A0A024R4M0;P46781;B5MCT8;C9JM19;F2Z3C0;A8MXK4	A0A024R4M0;P46781;B5MCT8;C9JM19	ENSG00000170889;ENSG00000263076;ENSG00000263332	RPS9	40S ribosomal protein S9	-0.791434		0.304239	2.50552	-0.0974153	29.8125	29.7674	29.5587	30.353	30.4757	30.6842
602	12	12	49.2	48.141	0	211.87	5329500000	100	P27797;K7EJB9;K7EL50	P27797;K7EJB9	ENSG00000179218	CALR	Calreticulin	-0.791694		0.300229	1.15846	-0.0951399	28.9085	29.3856	29.8963	29.8923	30.3385	30.3347
236	7	7	52.8	12.201	0	59.377	2420600000	29	E9PLL6;P46776;E9PJD9;E9PLX7;E9PKT2;H0YF34	E9PLL6;P46776;E9PJD9	ENSG00000166441	RPL27A	60S ribosomal protein L27a	-0.791832		0.303277	2.18919	-0.0971339	28.2739	28.4305	28.1056	28.9515	28.9333	29.3007
743	12	12	62.3	16.445	0	86.859	5604500000	54	P62249;M0R210;A0A087WZ27;M0R3H0;M0R1M5;Q6IPX4;M0QX76	P62249;M0R210;A0A087WZ27;M0R3H0;M0R1M5;Q6IPX4	ENSG00000105193	RPS16;ZNF90	40S ribosomal protein S16	-0.792946		0.303595	1.7808	-0.0967028	29.6128	29.5915	29.1567	30.274	30.0028	30.4631
764	5	5	29.6	13.742	0	46.562	4685800000	38	P62851	P62851	ENSG00000118181;ENSG00000262088	RPS25	40S ribosomal protein S25	-0.79356		0.303761	2.21086	-0.0973671	29.4268	29.3165	28.987	29.9314	30.0065	30.1731
661	5	5	38.1	18.565	0	58.741	1235800000	22	P46778;G3V1B3;M0R181	P46778;G3V1B3;M0R181	ENSG00000122026	RPL21	60S ribosomal protein L21	-0.793635		0.301356	1.45439	-0.0961584	27.2154	27.4094	27.109	28.0778	27.6082	28.4287
1038	13	13	17.9	100.15	0	95.359	942710000	28	Q9BXP5-4;Q9BXP5-2;Q9BXP5-3;Q9BXP5;Q9BXP5-5;H7C3A1;A0A0A0MSP6;A0A087X0F4	Q9BXP5-4;Q9BXP5-2;Q9BXP5-3;Q9BXP5;Q9BXP5-5;H7C3A1	ENSG00000087087	SRRT	Serrate RNA effector molecule homolog	-0.794822		0.304412	2.66703	-0.097969	26.9121	26.9825	26.8016	27.5678	27.6217	27.891
582	8	8	35.6	23.742	0	54.538	1349000000	29	P23284	P23284	ENSG00000166794	PPIB	Peptidyl-prolyl cis-trans isomerase B	-0.79626		0.304725	2.59398	-0.0980808	27.4899	27.4914	27.2021	28.3224	28.0887	28.1611
240	2	2	8.2	55.537	0.0010267	10.335	50628000	2	E9PP73;P53618;E9PP63;E9PKQ1	E9PP73;P53618;E9PP63;E9PKQ1	ENSG00000129083	COPB1	Coatomer subunit beta	-0.7963		0.302108	1.40048	-0.0963455	22.2478	23.0206	22.7695	23.5619	23.2094	23.6556
856	16	15	48.4	32.834	0	199.39	9156500000	104	Q14103-3;Q14103;H0Y8G5;H0YA96;Q14103-4;Q14103-2;D6RAF8;D6RF44;D6RD83;D6RBQ9	Q14103-3;Q14103;H0Y8G5;H0YA96;Q14103-4;Q14103-2;D6RAF8;D6RF44	ENSG00000138668	HNRNPD	Heterogeneous nuclear ribonucleoprotein D0	-0.797372		0.304711	3.36207	-0.0987504	30.0803	30.0156	29.9376	30.8787	30.6845	30.8624
207	5	5	42.7	14.558	0	48.874	1831600000	26	E7EPB3;P50914	E7EPB3;P50914	ENSG00000188846	RPL14	60S ribosomal protein L14	-0.797626		0.305204	3.6853	-0.0989403	27.9332	27.8798	27.7982	28.7603	28.6018	28.642
352	3	3	17.4	14.914	0	19.5	694920000	17	K7EK07;Q5TEC6;Q6NXT2;Q71DI3;Q16695;P84243;P68431;K7EMV3;K7EP01;B4DEB1;K7ES00	K7EK07;Q5TEC6;Q6NXT2;Q71DI3;Q16695;P84243;P68431;K7EMV3;K7EP01;B4DEB1;K7ES00	ENSG00000124693;ENSG00000132475;ENSG00000163041;ENSG00000168148;ENSG00000182572;ENSG00000183598;ENSG00000188375;ENSG00000196532;ENSG00000196966;ENSG00000197153;ENSG00000197409;ENSG00000198366;ENSG00000203811;ENSG00000203813;ENSG00000203852;ENSG00000256018;ENSG00000256316;ENSG00000265133;ENSG00000268474;ENSG00000269789	H3F3B;HIST2H3PS2;H3F3C;HIST2H3A;HIST3H3;H3F3A;HIST1H3A	Histone H3;Histone H3.3C;Histone H3.2;Histone H3.1t;Histone H3.3;Histone H3.1	-0.798999		0.30423	1.90848	-0.0976233	26.5989	26.2099	26.6395	27.0584	27.3015	27.4855
26	8	8	56.2	19.586	0	127.91	2856700000	41	A0A087WXM6;J3QQT2;J3KRX5;A0A0A6YYL6;P18621;P18621-3;J3QLC8;A0A0A0MRF8;P18621-2;J3KRB3;A0A087WWH0;J3QS96;A0A087WY81;J3KSJ0	A0A087WXM6;J3QQT2;J3KRX5;A0A0A6YYL6;P18621;P18621-3;J3QLC8;A0A0A0MRF8;P18621-2;J3KRB3;A0A087WWH0;J3QS96;A0A087WY81	ENSG00000215472;ENSG00000265681	RPL17;RPL17-C18orf32	60S ribosomal protein L17	-0.802463		0.306515	3.19649	-0.0992796	28.3819	28.5841	28.505	29.3621	29.1768	29.3394
750	10	10	53.2	18.431	0	95.799	5589200000	60	P62280;M0QZC5;M0R1H5;M0R1H6	P62280;M0QZC5	ENSG00000142534	RPS11	40S ribosomal protein S11	-0.803681		0.305179	2.82203	-0.0991717	29.5585	29.5317	29.3345	30.1899	30.2155	30.4304
595	1	1	5.9	20.426	0.0079225	6.0985	44419000	3	Q8IV96;P26196	Q8IV96;P26196	ENSG00000110367;ENSG00000269612	DDX6	Probable ATP-dependent RNA helicase DDX6	-0.804669		0.304665	2.58531	-0.0990935	22.4699	22.6646	22.3738	23.1398	23.3713	23.4112
487	15	15	39.5	69.283	0	185.85	1795000000	40	P04844;P04844-2;Q5JYR7;Q5JYR4;Q5JYR3;H0Y5M1;F2Z3K5	P04844;P04844-2	ENSG00000118705	RPN2	Dolichyl-diphosphooligosaccharide--protein glycosyltransferase subunit 2	-0.805196		0.303917	3.94883	-0.0999825	27.7726	27.8697	27.8838	28.5957	28.7267	28.6193
275	3	3	31.8	11.57	0	21.599	261470000	5	G3V3U4;G3V3I1;G3V295;G3V5Z7;P60900;P60900-2	G3V3U4;G3V3I1;G3V295;G3V5Z7;P60900;P60900-2	ENSG00000100902	PSMA6	Proteasome subunit alpha type;Proteasome subunit alpha type-6	-0.806105		0.304712	2.24362	-0.098916	25.0248	25.0444	25.0473	25.9417	25.552	26.0409
43	5	5	32.1	23.896	0	48.463	928140000	14	A0A087X2B5;P35613-2;P35613;I3L192;A0A087WUV8;P35613-3;P35613-4;R4GMX5;R4GN83	A0A087X2B5;P35613-2;P35613;I3L192;A0A087WUV8;P35613-3;P35613-4;R4GMX5	ENSG00000172270	BSG	Basigin	-0.811338		0.304636	1.51713	-0.0983787	26.5022	26.7352	27.3047	27.7544	27.6873	27.5344
510	2	2	6.9	50.212	0	17.475	133040000	4	P07954-2;P07954	P07954-2;P07954	ENSG00000091483	FH	Fumarate hydratase, mitochondrial	-0.811618		0.299874	0.821581	-0.095963	23.8309	23.7504	24.6101	24.1514	25.3357	25.1392
783	14	9	53.7	35.924	0	323.31	6103200000	82	P67809;A0A087X1S2;H0Y449;C9J5V9;Q9Y2T7	P67809;A0A087X1S2;H0Y449	ENSG00000065978	YBX1	Nuclease-sensitive element-binding protein 1	-0.8129		0.304462	3.52906	-0.100745	29.6063	29.6691	29.4988	30.3679	30.3462	30.499
338	6	6	34.7	21.728	0	60.865	2171000000	44	J3QQ67;Q07020;G3V203;H0YHA7;Q07020-2;F8VUA6;F8VYV2;A0A075B7A0;F8VXR6	J3QQ67;Q07020;G3V203;H0YHA7;Q07020-2;F8VUA6;F8VYV2;A0A075B7A0	ENSG00000063177	RPL18	60S ribosomal protein L18	-0.815718		0.303895	2.94374	-0.100731	28.2446	28.1532	27.9388	28.9128	28.9987	28.8722
698	10	10	12.3	138.34	0	71.4	507940000	20	P53621;P53621-2	P53621;P53621-2	ENSG00000122218	COPA	Coatomer subunit alpha;Xenin;Proxenin	-0.815885		0.303013	2.72039	-0.100574	25.8613	25.9709	26.1444	26.6562	26.8726	26.8955
439	10	2	45.9	35.611	0	168.46	1917800000	42	O75821;K7EL20;K7ENA8;K7EP16;K7EL60;K7ENH0	O75821;K7EL20;K7ENA8	ENSG00000130811	EIF3G	Eukaryotic translation initiation factor 3 subunit G	-0.819209		0.30243	4.6422	-0.101939	27.9237	28.0192	27.9105	28.7855	28.7788	28.7467
748	4	4	48.2	6.6767	0	30.925	2204200000	24	P62273;A0A087WTT6;P62273-2	P62273;A0A087WTT6;P62273-2	ENSG00000213741	RPS29	40S ribosomal protein S29	-0.823257		0.302312	1.9789	-0.100626	28.2663	28.3438	27.7943	29.0341	28.8435	28.9966
399	3	3	34.1	15.173	0	33.4	964270000	21	O15235	O15235	ENSG00000128626	MRPS12	28S ribosomal protein S12, mitochondrial	-0.823866		0.302549	1.8355	-0.100472	27.2585	26.9825	26.5986	27.6593	27.7974	27.8545
701	4	4	33.9	14.395	0	32.396	919950000	21	P53999;D6RC37;D6R970	P53999	ENSG00000113387	SUB1	Activated RNA polymerase II transcriptional coactivator p15	-0.824919		0.303189	2.33875	-0.101293	26.9661	26.8775	26.8002	27.6027	27.5407	27.9751
1044	8	8	36.6	24.211	0	75.078	1687800000	32	Q9BYN8	Q9BYN8	ENSG00000125901	MRPS26	28S ribosomal protein S26, mitochondrial	-0.829192		0.303048	2.77322	-0.102237	27.7749	27.6205	27.793	28.4704	28.4552	28.7504
745	6	6	33.1	16.273	0	83.661	3078200000	41	P62263;H0YB22;E5RH77	P62263;H0YB22;E5RH77	ENSG00000164587	RPS14	40S ribosomal protein S14	-0.829608		0.30228	2.1437	-0.101618	28.3939	28.8949	28.4792	29.4809	29.3109	29.4649
69	11	11	44.2	48.799	0	129.61	1817500000	39	A0A0C4DGS1;P39656-3;P39656;P39656-2;U3KQ84	A0A0C4DGS1;P39656-3;P39656;P39656-2	ENSG00000244038	DDOST	Dolichyl-diphosphooligosaccharide--protein glycosyltransferase 48 kDa subunit	-0.829707		0.303582	2.74407	-0.102275	27.7532	27.8897	27.8685	28.488	28.6635	28.8489
671	6	6	14.2	53.801	0	42.065	459620000	8	P49189;P49189-2	P49189;P49189-2	ENSG00000143149	ALDH9A1	4-trimethylaminobutyraldehyde dehydrogenase	-0.831364		0.303102	1.49414	-0.100679	25.4739	25.9054	26.0929	26.3098	26.7352	26.9214
871	11	10	33.8	54.231	0	100.62	1333900000	27	Q15233;Q15233-2;H7C367;C9JYS8;C9IZL7;C9J4X2	Q15233;Q15233-2;H7C367;C9JYS8	ENSG00000147140	NONO	Non-POU domain-containing octamer-binding protein	-0.833111		0.30163	2.06593	-0.101932	27.4837	27.6104	27.1354	28.2587	28.0637	28.4064
839	6	5	24.6	31.263	0	34.566	827710000	21	Q13243;Q13243-3;B4DJK0;B4DUA4;G3V5K8;Q13243-2	Q13243;Q13243-3;B4DJK0;B4DUA4;G3V5K8;Q13243-2	ENSG00000100650	SRSF5	Serine/arginine-rich splicing factor 5	-0.83504		0.302848	2.04984	-0.102139	26.7052	26.8482	26.691	27.2679	27.6392	27.8423
512	11	11	32	40.188	0	81.961	1967800000	46	P08559-3;P08559;P08559-2;P08559-4;Q5JPU3;Q5JPU0;Q5JPT9;Q5JPU1;P29803;Q5JPU2	P08559-3;P08559;P08559-2;P08559-4	ENSG00000131828	PDHA1	Pyruvate dehydrogenase E1 component subunit alpha, somatic form, mitochondrial	-0.839583		0.303234	1.64363	-0.101977	27.711	27.7051	28.2931	28.5188	28.7483	28.9609
258	4	4	21.9	30.987	0	38.337	305370000	8	F8VR82;F8VYE8;P36873;P36873-2;A0A087WYY5;E7ETD8;F8W0W8;P62140;P62136;P62136-2;C9JP48;E9PMD7;P62136-3;F8WE71;H0Y3Y6;C9J9S3;F5H1L6;F5H037	F8VR82;F8VYE8;P36873;P36873-2;A0A087WYY5;E7ETD8;F8W0W8;P62140;P62136;P62136-2;C9JP48;E9PMD7;P62136-3	ENSG00000172531;ENSG00000186298;ENSG00000213639	PPP1CC;PPP1CB;PPP1CA	Serine/threonine-protein phosphatase;Serine/threonine-protein phosphatase PP1-gamma catalytic subunit;Serine/threonine-protein phosphatase PP1-beta catalytic subunit;Serine/threonine-protein phosphatase PP1-alpha catalytic subunit	-0.84027		0.304227	1.96733	-0.102641	25.6282	25.0061	25.168	26.1235	26.0943	26.1054
14	18	18	25.6	99.31	0	164.89	2072800000	64	A0A087WVM4;B7ZM99;Q6UB35;Q4VXM0;H0Y327;Q6UB35-2;Q4VXM1;Q5JYA8;Q5JYA3;Q4VXV2	A0A087WVM4;B7ZM99;Q6UB35	ENSG00000120254	MTHFD1L	Monofunctional C1-tetrahydrofolate synthase, mitochondrial	-0.841321		0.304398	1.75547	-0.102403	27.7904	28.3132	27.9097	28.6259	28.7872	29.1242
645	12	12	57.9	16.06	0	115.48	7769200000	87	P39019;A0A075B6E2;M0R2L9;M0QXK4;M0QYF7;M0R140	P39019;A0A075B6E2	ENSG00000105372	RPS19	40S ribosomal protein S19	-0.842058		0.303529	2.35804	-0.103382	29.9574	30.1435	29.7001	30.9025	30.673	30.7518
651	4	4	11.2	51.109	0	30.674	300620000	4	P41091;Q2VIR3;H7BZU1;F8W810;Q2VIR3-2	P41091;Q2VIR3;H7BZU1;F8W810;Q2VIR3-2	ENSG00000130741;ENSG00000180574	EIF2S3;EIF2S3L	Eukaryotic translation initiation factor 2 subunit 3;Putative eukaryotic translation initiation factor 2 subunit 3-like protein	-0.842319		0.30294	2.2056	-0.103226	25.3747	25.3129	25.0579	26.2924	26.1244	25.8556
343	3	3	13	29.908	0	35.916	521190000	13	J3QSB2;J3QRV9;O75616-2;O75616;J3QT61	J3QSB2;J3QRV9;O75616-2;O75616	ENSG00000132591	ERAL1	GTPase Era, mitochondrial	-0.842811		0.30411	2.35644	-0.103471	26.3131	25.9744	25.8402	26.9084	26.8137	26.9339
531	9	9	31.7	37.514	0	92.214	2877100000	48	P11177-3;P11177-2;P11177;C9J634;F8WF02	P11177-3;P11177-2;P11177;C9J634	ENSG00000168291	PDHB	Pyruvate dehydrogenase E1 component subunit beta, mitochondrial	-0.843746		0.302146	1.86935	-0.102895	28.3656	28.3005	28.8646	29.1749	29.4718	29.4152
718	2	2	27.1	9.9743	0	18.953	313660000	8	P60468	P60468	ENSG00000106803	SEC61B	Protein transport protein Sec61 subunit beta	-0.843753		0.302685	1.8834	-0.10292	25.4746	25.2838	25.526	25.9191	26.3578	26.5388
597	9	9	44.1	24.261	0	89.821	2446500000	49	P26373;P26373-2;J3QSB4;J3KS98;H3BUK8;H3BTH3	P26373;P26373-2;J3QSB4	ENSG00000167526	RPL13	60S ribosomal protein L13	-0.847502		0.300099	3.05529	-0.104692	28.3938	28.2912	28.1547	29.003	29.1549	29.2243
759	10	10	51.9	17.695	0	89.968	3065600000	63	P62750;H7BY10;K7EJV9;K7ERT8;A8MUS3;K7EMA7	P62750;H7BY10;K7EJV9;K7ERT8;A8MUS3;K7EMA7	ENSG00000198242	RPL23A	60S ribosomal protein L23a	-0.848932		0.300931	2.85674	-0.104709	28.5795	28.7179	28.51	29.3399	29.3882	29.626
109	14	14	46.2	28.916	0	142.15	5429700000	93	G3V4W0;B4DY08;B2R5W2;G3V4C1;P07910-2;G3V576;G3V2Q1;P07910;P07910-4;G3V555;G3V575;G3V2D6;P07910-3;G3V5X6;G3V3K6;G3V251;G3V5V7;B4DSU6;A0A0G2JPF8;A0A0G2JNQ3;P0DMR1;O60812;B7ZW38;B2RXH8;G3V4M8;G3V2H6;E5RG71;B3KT61;Q86SE5;Q86SE5-3	G3V4W0;B4DY08;B2R5W2;G3V4C1;P07910-2;G3V576;G3V2Q1;P07910;P07910-4;G3V555;G3V575;G3V2D6;P07910-3;G3V5X6;G3V3K6;G3V251;G3V5V7	ENSG00000092199	HNRNPC	Heterogeneous nuclear ribonucleoproteins C1/C2	-0.851727		0.30038	3.33626	-0.1054	29.5426	29.3259	29.362	30.1765	30.2779	30.3312
637	18	18	38.9	47.697	0	160.47	5167100000	82	P36578;H3BM89;H3BTP7;H3BU31	P36578;H3BM89	ENSG00000174444	RPL4	60S ribosomal protein L4	-0.857744		0.301611	2.75891	-0.105695	29.3886	29.3988	29.2107	30.0465	30.1478	30.377
299	2	2	15.2	13.948	0	13.075	225600000	5	H0YLS6;H0YLC2;H0YMI6;H0YMA1;H0YMZ1;H0YL69;P25789;H0YKT8;H0YN18	H0YLS6;H0YLC2;H0YMI6;H0YMA1;H0YMZ1;H0YL69;P25789;H0YKT8;H0YN18	ENSG00000041357	PSMA4	Proteasome subunit alpha type;Proteasome subunit alpha type-4;Proteasome subunit beta type	-0.857984		0.300242	1.80145	-0.104465	24.6368	24.7342	25.0124	25.319	25.9413	25.697
57	5	5	25.2	35.236	0	56.076	495180000	14	E9PF18;A0A0A0MSE2;Q16836;Q16836-3;Q16836-2	E9PF18;A0A0A0MSE2;Q16836;Q16836-3;Q16836-2	ENSG00000138796	HADH	Hydroxyacyl-coenzyme A dehydrogenase, mitochondrial	-0.858278		0.303172	1.22477	-0.103045	25.6688	25.5301	26.5683	26.8306	26.8303	26.6812
598	21	21	61.8	57.221	0	209	3798100000	66	P26599;P26599-2;P26599-3;A0A0U1RRM4;A6NLN1;A0A0D9SF20;K7EKJ7;K7EK45;K7ES59;A0A087WU68;A0A087WUW5;K7ELW5;O95758-1;O95758-6;O95758-2;O95758;O95758-5;O95758-4;O95758-7;X6R242	P26599;P26599-2;P26599-3;A0A0U1RRM4;A6NLN1	ENSG00000011304	PTBP1	Polypyrimidine tract-binding protein 1	-0.859093		0.301819	2.63252	-0.105738	28.9535	28.9407	28.7062	29.9143	29.6055	29.6579
660	10	10	32.3	34.362	0	97.775	2656000000	61	P46777;Q5T7N0	P46777	ENSG00000122406	RPL5	60S ribosomal protein L5	-0.860014		0.300246	2.39097	-0.105586	28.2214	28.5525	28.2904	29.0259	29.2321	29.3863
1094	5	5	23	39.594	0	96.468	278510000	8	Q9NYL9;H0YKU1;H0YNJ8;H0YNU8;G5EA42;Q9NZR1	Q9NYL9	ENSG00000138594	TMOD3	Tropomodulin-3	-0.86119		0.300764	2.34506	-0.105673	25.0948	25.1121	25.1494	26.0149	25.7066	26.2183
319	2	2	9.8	23.373	0	13.094	50369000	4	H7C519;Q9H857-4;Q9H857;Q9H857-3;Q9H857-2	H7C519;Q9H857-4;Q9H857;Q9H857-3;Q9H857-2	ENSG00000168268	NT5DC2	5-nucleotidase domain-containing protein 2	-0.864617		0.300535	1.80953	-0.105266	22.8879	22.6181	22.4422	23.3516	23.3369	23.8535
828	5	5	8.1	83.267	0	39.664	387950000	12	Q12797-10;Q12797;A0A087WW51	Q12797-10;Q12797	ENSG00000198363	ASPH	Aspartyl/asparaginyl beta-hydroxylase	-0.864655		0.300069	3.5285	-0.1071	25.7185	25.54	25.6075	26.4047	26.473	26.5822
749	11	11	51	17.222	0	91.876	4673900000	71	P62277;J3KMX5;E9PS50	P62277;J3KMX5	ENSG00000110700	RPS13	40S ribosomal protein S13	-0.867144		0.301705	2.01891	-0.10593	29.1531	29.4423	28.9235	29.987	29.882	30.2512
734	7	7	50.7	15.798	0	61.723	2228700000	34	P61353;K7ELC7;K7EQQ9;K7ERY7	P61353;K7ELC7	ENSG00000131469	RPL27	60S ribosomal protein L27	-0.868209		0.300069	2.74191	-0.10695	28.1207	28.2584	27.9506	28.9946	28.8368	29.103
239	3	2	31.9	17.865	0	27.494	737670000	15	E9PP50;P23528;E9PLJ3;E9PS23;E9PQB7;G3V1A4;E9PK25	E9PP50;P23528;E9PLJ3;E9PS23;E9PQB7;G3V1A4;E9PK25	ENSG00000172757	CFL1	Cofilin-1	-0.872843		0.300126	2.07498	-0.106699	26.3323	26.4679	26.7672	27.1789	27.6176	27.3894
694	8	6	26.5	45.671	0	67.518	503220000	11	P52597	P52597	ENSG00000169813	HNRNPF	Heterogeneous nuclear ribonucleoprotein F;Heterogeneous nuclear ribonucleoprotein F, N-terminally processed	-0.873323		0.300469	3.71551	-0.108267	25.8894	26.1019	25.9208	26.844	26.8507	26.8374
217	8	8	6.7	158.64	0	66.789	794010000	26	E7EX73;E9PGM1;E7EUU4;Q04637-8;Q04637-7;Q04637-5;Q04637-4;Q04637-3;Q04637;Q04637-9;Q04637-6;A0A0A0MR52;H7C044;C9J6B6;C9J2Z7;C9K073;C9JF13;F8WCF2;C9JHW9;A0A0A0MSA7;A0A0U1RQK7;O43432-4;O43432;O43432-3	E7EX73;E9PGM1;E7EUU4;Q04637-8;Q04637-7;Q04637-5;Q04637-4;Q04637-3;Q04637;Q04637-9;Q04637-6;A0A0A0MR52	ENSG00000114867	EIF4G1	Eukaryotic translation initiation factor 4 gamma 1	-0.873335		0.299874	1.99239	-0.106626	26.7251	26.8616	26.3451	27.4164	27.3952	27.7402
596	14	14	45.9	53.12	0	172.43	3396100000	66	P26368-2;P26368;K7ENG2;K7ELP8	P26368-2;P26368;K7ENG2	ENSG00000063244	U2AF2	Splicing factor U2AF 65 kDa subunit	-0.875523		0.302	2.63663	-0.107733	28.7524	28.6969	28.6756	29.6047	29.3581	29.7887
732	10	2	49.7	17.258	0	68.184	2731000000	39	P61254;J3QRI7;J3QQQ9;J3QQV1;E5RIT6;J3QRC4;J3KTJ8;J3KSS0;E5RHH1;J3KS10	P61254;J3QRI7;J3QQQ9;J3QQV1;E5RIT6;J3QRC4;J3KTJ8	ENSG00000037241;ENSG00000161970;ENSG00000263809	RPL26;RPL26L1	60S ribosomal protein L26	-0.876106		0.301446	2.50666	-0.107662	28.3106	28.6121	28.2736	29.2095	29.1695	29.4456
721	4	4	12.8	46.153	0	33.693	755570000	17	P60842;J3QLN6;J3KS25;J3QR64;J3KTB5;J3QL43;J3QS69;J3KT12;E7EQG2;P60842-2;Q14240;Q14240-2;J3QKZ9;J3KSZ0;J3KT04;J3KS93;E7EMV8;J3KSN7;J3KTN0	P60842;J3QLN6;J3KS25;J3QR64;J3KTB5;J3QL43;J3QS69;J3KT12;E7EQG2;P60842-2;Q14240;Q14240-2;J3QKZ9;J3KSZ0	ENSG00000156976;ENSG00000161960	EIF4A1;EIF4A2	Eukaryotic initiation factor 4A-I;Eukaryotic initiation factor 4A-II;Eukaryotic initiation factor 4A-II, N-terminally processed	-0.877138		0.302674	1.38808	-0.105746	26.0333	26.7498	26.7802	27.0956	27.4344	27.6648
887	8	7	32.7	26.012	0	103.52	3561400000	43	Q16629-4;Q16629;A0A0B4J1Z1;C9JAB2;Q16629-3;Q16629-2;F8WEA1;H7BZZ6	Q16629-4;Q16629;A0A0B4J1Z1;C9JAB2;Q16629-3;Q16629-2	ENSG00000115875	SRSF7	Serine/arginine-rich splicing factor 7	-0.877488		0.301353	3.00196	-0.108308	28.957	28.8272	28.639	29.6012	29.7125	29.7419
21	3	3	8.1	72.976	0	25.218	149130000	9	E9PJ21;A0A087WWI4;K7EQK2;A0A087X054;Q9Y4L1-2;Q9Y4L1;J3QL06;J3KTF1	E9PJ21;A0A087WWI4;K7EQK2;A0A087X054;Q9Y4L1-2;Q9Y4L1	ENSG00000149428;ENSG00000262812	HYOU1	Hypoxia up-regulated protein 1	-0.877831		0.301178	1.09408	-0.104787	23.7048	23.9912	24.8325	24.7462	25.0969	25.3189
565	6	6	44.5	12.538	0	43.648	1503000000	39	P18077;C9K025;F8WBS5;F8WB72	P18077;C9K025;F8WBS5;F8WB72	ENSG00000182899	RPL35A	60S ribosomal protein L35a	-0.878356		0.301003	3.28783	-0.108628	27.5626	27.6707	27.4041	28.3543	28.4367	28.4815
556	6	1	22.6	22.35	0	53.706	3419900000	40	P16402;P10412;Q02539	P16402;P10412	ENSG00000124575;ENSG00000168298	HIST1H1D;HIST1H1E	Histone H1.3;Histone H1.4	-0.87882		0.301893	3.23243	-0.108646	28.8213	28.7901	28.5492	29.5545	29.6185	29.624
218	5	5	17.8	54.766	0	50.922	641540000	17	E7EVX8;Q8WWY3-4;Q8WWY3;Q8WWY3-2;E7EU94;E7ESX0;E7EN72;Q8WWY3-3	E7EVX8;Q8WWY3-4;Q8WWY3;Q8WWY3-2;E7EU94;E7ESX0;E7EN72;Q8WWY3-3	ENSG00000105618;ENSG00000267847;ENSG00000268383;ENSG00000268495;ENSG00000268710;ENSG00000268831;ENSG00000269276;ENSG00000269379;ENSG00000269606	PRPF31	U4/U6 small nuclear ribonucleoprotein Prp31	-0.880615		0.301994	1.36256	-0.106073	26.5896	26.5142	26.0228	26.9483	27.082	27.7382
324	8	8	56.7	15.527	0	84.656	4610700000	58	J3KP15;Q01130;J3QL05;Q01130-2;Q9BRL6-2;Q9BRL6	J3KP15;Q01130;J3QL05;Q01130-2	ENSG00000161547	SRSF2	Serine/arginine-rich splicing factor 2	-0.88128		0.299965	2.00428	-0.107593	29.0573	29.1585	29.2089	29.7801	29.9011	30.3874
722	4	4	28.6	13.373	0	46.488	4106200000	44	P60866;P60866-2;E5RJX2;E5RIP1;G3XAN0	P60866;P60866-2;E5RJX2;E5RIP1	ENSG00000008988	RPS20	40S ribosomal protein S20	-0.882528		0.300837	1.93464	-0.107622	29.2313	29.1036	28.6907	29.7842	29.766	30.123
566	10	10	34.7	29.225	0	82.697	2440100000	31	P18124;A8MUD9	P18124;A8MUD9	ENSG00000147604	RPL7	60S ribosomal protein L7	-0.887704		0.300432	2.99816	-0.10955	28.3564	28.3187	28.1232	29.017	29.2696	29.1749
2	2	2	12.4	25.898	0	20.186	108320000	6	A0A024RA52;P25787;C9JCK5	A0A024RA52;P25787;C9JCK5	ENSG00000106588	PSMA2	Proteasome subunit alpha type;Proteasome subunit alpha type-2	-0.894582		0.299919	1.21402	-0.107184	23.0697	23.4876	24.1686	24.6676	24.2204	24.5216
741	11	11	58.2	24.205	0	172.59	6009600000	73	P62241;Q5JR95	P62241;Q5JR95	ENSG00000142937	RPS8	40S ribosomal protein S8	-0.897031		0.295782	2.94062	-0.110636	29.6484	29.6013	29.3087	30.4544	30.401	30.3941
585	2	2	17.3	18.884	0	21.952	302700000	10	P23434	P23434	ENSG00000140905	GCSH	Glycine cleavage system H protein, mitochondrial	-0.899618		0.299379	1.78015	-0.109352	25.1029	24.8951	25.601	26.0692	26.2628	25.9658
579	24	23	61.2	37.429	0	323.31	18799000000	197	P22626;P22626-2;A0A087WUI2	P22626;P22626-2;A0A087WUI2	ENSG00000122566	HNRNPA2B1	Heterogeneous nuclear ribonucleoproteins A2/B1	-0.905247		0.29416	2.99411	-0.111683	31.05	30.9439	31.0296	31.7405	31.9106	32.0882
1126	9	9	25.6	43.786	0	89.712	1197100000	20	Q9UQ80;Q9UQ80-2;F8VR77;H0YIN7;F8W0A3	Q9UQ80;Q9UQ80-2;F8VR77	ENSG00000170515	PA2G4	Proliferation-associated protein 2G4	-0.907667		0.293439	2.50769	-0.111474	27.1478	27.1836	26.7571	27.8832	27.9124	28.0159
153	3	3	34.4	18.762	0	35.663	461450000	8	C9JJ34;P43487-2;P43487;C9JDM3;F6WQW2;C9JIC6;C9JXG8;C9JGV6	C9JJ34;P43487-2;P43487;C9JDM3;F6WQW2	ENSG00000099901	RANBP1	Ran-specific GTPase-activating protein	-0.910187		0.300464	1.2303	-0.109037	25.5611	25.4276	26.439	26.4372	26.8856	26.8355
94	1	1	13.1	21.932	0.00093023	6.9419	67308000	3	C9JH92;A6NP24;Q08257-3;Q08257	C9JH92;A6NP24;Q08257-3;Q08257	ENSG00000116791	CRYZ	Quinone oxidoreductase	-0.910897		0.294336	2.2214	-0.111476	22.8027	23.0265	23.2183	24.0712	23.6841	24.025
639	5	5	33.8	14.57	0	62.727	643240000	17	P37108;H0YLA2	P37108;H0YLA2	ENSG00000140319	SRP14	Signal recognition particle 14 kDa protein	-0.912581		0.294339	1.89053	-0.11111	26.192	26.5479	26.114	26.9156	27.1847	27.4914
772	11	11	53.7	28.024	0	117.75	3396400000	58	P62917;E9PKZ0;E9PKU4;G3V1A1;E9PP36	P62917;E9PKZ0;E9PKU4;G3V1A1;E9PP36	ENSG00000161016	RPL8	60S ribosomal protein L8	-0.912647		0.288407	3.16773	-0.11273	28.602	28.8527	28.6537	29.54	29.5772	29.7292
655	4	2	40.5	9.461	0	34.258	1606400000	25	P42677;Q5T4L4;C9J1C5	P42677;Q5T4L4	ENSG00000177954	RPS27	40S ribosomal protein S27	-0.914682		0.2893	2.88867	-0.112734	27.7829	27.695	27.41	28.57	28.5169	28.5451
332	34	24	57	69.086	0	323.31	9915500000	172	J3KTA4;P17844;P17844-2;J3QRQ7;J3QSF1;J3KRZ1;J3KRX8;J3QR02;X6RLV5;J3QRN5;J3QLG9	J3KTA4;P17844;P17844-2	ENSG00000108654;ENSG00000263077	DDX5	Probable ATP-dependent RNA helicase DDX5	-0.915794		0.289814	2.9372	-0.112915	30.2407	30.3471	30.1082	31.0604	31.0629	31.3202
648	7	7	35.5	23.577	0	45.896	1029000000	14	P40429;M0QYS1;Q8J015;Q6NVV1;M0QZU1;A0A096LPE0	P40429;M0QYS1;Q8J015	ENSG00000142541	RPL13A;RPL13a	60S ribosomal protein L13a	-0.917044		0.291335	3.0452	-0.113164	26.9255	27.0779	26.7366	27.8395	27.7715	27.8801
560	10	5	37.1	37.02	0	63.831	573820000	12	P16989-3;P16989;P16989-2;A0A0D9SEI8	P16989-3;P16989;P16989-2	ENSG00000060138	YBX3	Y-box-binding protein 3	-0.923138		0.290293	2.25159	-0.112988	26.2506	25.8798	26.1219	26.9654	26.8043	27.2521
80	15	15	23.6	94.622	0	180.37	3193400000	69	A0A0R4J2E8;A8MXP9;P43243;D6REM6;D6R991;B3KM87;P43243-2;H0Y8T4;D6RBI2;D6RBK5;D6RE02;D6RIA2;Q68E03;D6RAM9;D6RAY2	A0A0R4J2E8;A8MXP9;P43243;D6REM6;D6R991	ENSG00000015479	MATR3	Matrin-3	-0.928345		0.28457	2.74846	-0.11425	28.7296	28.5903	28.5251	29.3284	29.6093	29.6923
1092	42	3	41.4	105.95	0	323.31	25082000000	279	Q9NYF8-2;Q9NYF8;Q9NYF8-4;H0YF14	Q9NYF8-2;Q9NYF8;Q9NYF8-4	ENSG00000029363	BCLAF1	Bcl-2-associated transcription factor 1	-0.928522		0.285009	2.57987	-0.114079	31.5918	31.6231	31.4022	32.2524	32.4793	32.671
475	4	4	11.6	41.428	0	32.236	208950000	6	P00558-2;P00558;P07205	P00558-2;P00558	ENSG00000102144;ENSG00000269666	PGK1	Phosphoglycerate kinase 1	-0.935246		0.29216	1.28855	-0.112136	24.2411	24.3847	25.2187	25.4841	25.839	25.3271
252	7	7	33.8	47.27	0	76.162	796580000	17	H0Y8R1;F5H5I6;H0YAK1;Q12849;Q12849-5;H0YAM1	H0Y8R1;F5H5I6;H0YAK1;Q12849;Q12849-5	ENSG00000132463	GRSF1	G-rich sequence factor 1	-0.93593		0.296422	0.922684	-0.110449	26.1233	26.5284	26.7878	26.6256	27.5054	28.1163
642	11	11	29.4	40.846	0	89.554	1255600000	33	P38159-2;P38159;H3BT71;H0Y6E7;Q96E39;H3BR27;P38159-3;H3BNC1;H3BUY5;O75526;Q8IZ40	P38159-2;P38159;H3BT71;H0Y6E7;Q96E39	ENSG00000147274;ENSG00000213516	RBMX;RBMXL1	RNA-binding motif protein, X chromosome;RNA-binding motif protein, X chromosome, N-terminally processed;RNA binding motif protein, X-linked-like-1	-0.940659		0.283563	2.68412	-0.115669	27.4356	27.1436	27.2477	28.0369	28.2255	28.3865
138	1	1	1.9	46.68	0.00091912	6.6914	66212000	4	C9J494;Q9H000-2;Q9H000	C9J494;Q9H000-2;Q9H000	ENSG00000075975	MKRN2	Probable E3 ubiquitin-protein ligase makorin-2	-0.944535		0.28367	1.75273	-0.11459	22.9058	23.4462	22.6289	23.8807	23.9282	24.0056
614	7	7	59.4	17.818	0	113.78	2664900000	45	P30050;P30050-2	P30050;P30050-2	ENSG00000197958	RPL12	60S ribosomal protein L12	-0.945897		0.28166	3.04995	-0.116682	28.2772	28.4697	28.2075	29.1805	29.2037	29.4079
524	8	8	18.9	68.996	0	65.155	1054300000	32	P10515;H0YDD4;E9PEJ4	P10515;H0YDD4;E9PEJ4	ENSG00000150768;ENSG00000263032	DLAT	Dihydrolipoyllysine-residue acetyltransferase component of pyruvate dehydrogenase complex, mitochondrial;Acetyltransferase component of pyruvate dehydrogenase complex	-0.948671		0.283792	2.30984	-0.116137	26.9383	26.8477	27.1439	27.6376	28.0766	28.0618
1154	2	2	26	19.76	0	26.845	178830000	2	Q9Y5S9-2;Q9Y5S9	Q9Y5S9-2;Q9Y5S9	ENSG00000131795;ENSG00000265241	RBM8A	RNA-binding protein 8A	-0.956738		0.281579	2.2245	-0.116968	24.4588	24.2912	24.544	25.4261	25.0879	25.6502
413	6	6	6.9	104.85	0	44.109	354300000	14	O43707;H9KV75;O43707-2;P12814-2;P12814;P12814-3;P12814-4;K7EJH8;G3V2W4;F6THM6;P35609-2;P35609;G3V2E8;G3V5M4;G3V2X9;H0YJ11;H0YJW3;G3V2N5;H7C5W8;H7C144;F5GXS2;A0A087WSZ2;O43707-3;Q08043	O43707;H9KV75;O43707-2;P12814-2;P12814;P12814-3;P12814-4	ENSG00000072110;ENSG00000130402	ACTN4;ACTN1	Alpha-actinin-4;Alpha-actinin-1	-0.957642		0.283592	1.3805	-0.115049	25.0051	25.2796	25.8956	25.976	26.508	26.5692
956	9	9	13.1	111.69	0	66.71	626620000	12	Q8N766-3;Q8N766-2;Q8N766;Q8N766-4	Q8N766-3;Q8N766-2;Q8N766;Q8N766-4	ENSG00000127463	EMC1	ER membrane protein complex subunit 1	-0.958937		0.273409	3.97727	-0.118938	26.222	26.3087	26.1394	27.1524	27.1349	27.2596
1155	4	4	23.7	29.6	0	25.452	358070000	12	Q9Y657;Q5JZB7;A0A087X074;X6R8Y7;Q5JZB8;Q56A73;Q9BPZ2;Q99865;Q5JUX0	Q9Y657	ENSG00000106723	SPIN1	Spindlin-1	-0.961751		0.275588	2.65364	-0.118182	25.3811	25.591	25.1339	26.3528	26.2539	26.3846
803	12	11	61.3	14.203	0	170.32	9379200000	97	P84103-2;P84103;A0A087X2D0	P84103-2;P84103;A0A087X2D0	ENSG00000112081	SRSF3	Serine/arginine-rich splicing factor 3	-0.962783		0.278887	2.19767	-0.117646	30.2836	30.2119	30.0101	30.8186	31.1992	31.3762
132	1	1	6.5	19.06	0.00098717	9.1357	36434000	3	H7C2Q9;H7C0M1;C9IYT0;O60832-2;O60832	H7C2Q9;H7C0M1;C9IYT0;O60832-2;O60832	ENSG00000130826;ENSG00000268226	DKC1	H/ACA ribonucleoprotein complex subunit 4	-0.970946		0.269973	3.65884	-0.120222	22.1388	22.1869	22.0435	22.9896	23.0833	23.2091
780	8	8	32.8	35.076	0	88.326	850930000	23	P63244;J3KPE3;H0YAF8;D6RAC2;D6RHH4;H0YAM7;H0Y8W2;D6REE5;D6RBD0;D6RFX4;D6RFZ9;D6R9Z1;D6R9L0;D6RF23;D6RAU2;E9PD14;D6RGK8;H0Y9P0;D6RHJ5;D6R909;H0Y8R5;D6RDI0	P63244;J3KPE3;H0YAF8;D6RAC2;D6RHH4;H0YAM7;H0Y8W2;D6REE5;D6RBD0;D6RFX4;D6RFZ9;D6R9Z1;D6R9L0	ENSG00000204628	GNB2L1	Guanine nucleotide-binding protein subunit beta-2-like 1;Guanine nucleotide-binding protein subunit beta-2-like 1, N-terminally processed	-0.976835		0.282874	1.1175	-0.116137	25.84	26.8646	27.137	27.8126	27.528	27.4315
733	12	12	54.4	24.146	0	97.452	3212200000	62	P61313;E7EQV9;E7ENU7;E7EX53;P61313-2;E7ERA2	P61313;E7EQV9;E7ENU7;E7EX53;P61313-2	ENSG00000174748	RPL15	60S ribosomal protein L15;Ribosomal protein L15	-0.979933		0.273203	2.08767	-0.119491	28.4103	28.8684	28.5099	29.2904	29.6765	29.7614
523	12	12	59.6	27.872	0	121.92	2163200000	49	P0DN76;Q01081;Q01081-2;Q01081-4;Q8WU68-3;Q8WU68;M0QYK5;M0R2N4;Q01081-3;Q8WU68-2;K7EJH3;K7EJM7	P0DN76;Q01081;Q01081-2;Q01081-4	ENSG00000160201	U2AF1	Splicing factor U2AF 35 kDa subunit	-0.983402		0.264505	2.75509	-0.120923	27.9324	27.9235	27.8914	28.8032	28.7344	29.1599
64	10	10	56.4	29.505	0	131	2914900000	38	C9J9K3;A0A0C4DG17;P08865;F8WD59	C9J9K3;A0A0C4DG17;P08865;F8WD59	ENSG00000168028	RPSA	40S ribosomal protein SA	-0.984209		0.283406	0.930209	-0.115864	27.3743	28.9211	28.7767	29.2709	29.3756	29.3782
797	4	4	35.2	20.459	0	53.089	1511600000	33	P82912-2;P82912;H0YL99;P82912-3	P82912-2;P82912;H0YL99	ENSG00000181991	MRPS11	28S ribosomal protein S11, mitochondrial	-0.991226		0.254193	3.60843	-0.122673	27.387	27.4812	27.5817	28.4966	28.3663	28.5607
1111	7	7	11.4	87.996	0	54.931	571990000	14	Q9UGP8;A6PVC9	Q9UGP8	ENSG00000025796	SEC63	Translocation protein SEC63 homolog	-0.994136		0.263945	2.17427	-0.121345	26.2828	26.1823	25.7515	27.2322	26.8783	27.0886
29	2	2	1	212.2	0	10.908	388370000	8	A0A087WY00;G3V394;F8WE88;F8W6H6;Q9Y4I1-2;Q9Y4I1;Q9Y4I1-3;Q9UES5;O95317;A0A0A0MR36;Q9ULV0-2;Q9ULV0	A0A087WY00;G3V394;F8WE88;F8W6H6;Q9Y4I1-2;Q9Y4I1;Q9Y4I1-3;Q9UES5;O95317;A0A0A0MR36;Q9ULV0-2;Q9ULV0	ENSG00000167306;ENSG00000197535	MYO5A;MYO5B	Unconventional myosin-Va;Unconventional myosin-Vb	-1.00445		0.252867	3.03671	-0.123791	25.524	25.6182	25.5634	26.5204	26.4128	26.7857
148	2	2	8.7	28.146	0	14.804	197680000	7	C9JDR0;Q15738	C9JDR0;Q15738	ENSG00000147383;ENSG00000269336	NSDHL	Sterol-4-alpha-carboxylate 3-dehydrogenase, decarboxylating	-1.00471		0.252556	2.65156	-0.123365	24.3378	24.4736	24.8143	25.5882	25.5543	25.4973
842	9	9	28.5	52.164	0	133.24	1380800000	28	Q13283;E5RI46;E5RIF8;E5RH42;E5RIZ6;E5RJU8;Q13283-2;E5RH00	Q13283	ENSG00000145907	G3BP1	Ras GTPase-activating protein-binding protein 1	-1.00605		0.252872	2.37835	-0.123122	27.3762	27.6423	27.0814	28.3091	28.3263	28.4827
1164	11	11	33.8	47.352	0	137.82	973990000	39	R4GNH3;E9PM69;P17980;E9PKD5;E9PMD8;E9PN50;E9PLG2	R4GNH3;E9PM69;P17980;E9PKD5;E9PMD8;E9PN50	ENSG00000165916	PSMC3	26S protease regulatory subunit 6A	-1.01824		0.245011	2.93912	-0.125358	26.8516	26.8353	26.8774	27.6734	27.851	28.0946
692	24	24	44.9	73.62	0	211.39	2904500000	78	P52272-2;P52272;A0A087X0X3;M0QZM1;M0R2I7;M0R019;M0R0N3;M0R2T0;M0QY96;M0QYQ7;M0QYL3;M0R0Y6	P52272-2;P52272;A0A087X0X3;M0QZM1	ENSG00000099783	HNRNPM	Heterogeneous nuclear ribonucleoprotein M	-1.01925		0.245108	3.48345	-0.126008	28.3829	28.5392	28.3155	29.4095	29.3424	29.5435
1095	3	3	6	74.535	0	28.649	279680000	13	Q9NYY8-2;Q9NYY8	Q9NYY8-2;Q9NYY8	ENSG00000118246	FASTKD2	FAST kinase domain-containing protein 2	-1.02006		0.244229	3.34374	-0.125988	25.216	25.0126	24.9191	25.998	26.1378	26.0721
960	16	16	43.6	44.965	0	190.74	3443700000	71	Q8NC51;Q8NC51-3;Q8NC51-2;Q8NC51-4	Q8NC51;Q8NC51-3;Q8NC51-2;Q8NC51-4	ENSG00000142864	SERBP1	Plasminogen activator inhibitor 1 RNA-binding protein	-1.02877		0.243738	3.05757	-0.126767	28.6129	28.7585	28.6104	29.5744	29.5957	29.8981
278	1	1	9.6	9.7157	0.00091575	6.6023	52393000	5	H0YJ03;G3V4X5;P25788-2;P25788	H0YJ03;G3V4X5;P25788-2;P25788	ENSG00000100567	PSMA3	Proteasome subunit alpha type-3	-1.03474		0.244783	2.2942	-0.126409	22.4518	22.5088	22.8915	23.41	23.7253	23.821
770	8	8	35	24.831	0	67.311	2082100000	38	P62906	P62906	ENSG00000198755	RPL10A	60S ribosomal protein L10a	-1.04133		0.237897	3.23982	-0.128483	27.9763	28.0343	27.7109	29.0089	28.9397	28.8968
840	10	6	24.2	38.418	0	68.821	1850000000	38	Q13247-3;Q13247;Q13247-2	Q13247-3;Q13247	ENSG00000124193	SRSF6	Serine/arginine-rich splicing factor 6	-1.04735		0.239316	2.85064	-0.128776	27.6259	27.9061	27.6072	28.578	28.8391	28.8642
292	2	2	10.9	25.479	0	15.321	126020000	3	H0YE57;Q9UBM7	H0YE57;Q9UBM7	ENSG00000172893	DHCR7	7-dehydrocholesterol reductase	-1.04949		0.240286	2.98331	-0.129198	23.9348	23.7405	23.8975	24.6964	25.0517	24.9731
961	7	7	14.8	78.457	0	65.242	440510000	15	Q8NC60	Q8NC60	ENSG00000084092	NOA1	Nitric oxide-associated protein 1	-1.05017		0.240211	3.18271	-0.129502	25.8479	25.6153	25.5103	26.6232	26.7256	26.7752
847	8	8	8.5	158.17	0	79.699	569510000	22	Q13464;A0A0U1RQV4	Q13464;A0A0U1RQV4	ENSG00000067900	ROCK1	Rho-associated protein kinase 1	-1.05053		0.238815	2.55412	-0.128739	26.0573	26.2024	25.8471	27.1168	26.8603	27.2812
680	6	6	26.8	28.994	0	63.536	702860000	12	P50402;Q5HY57	P50402;Q5HY57	ENSG00000102119;ENSG00000268557	EMD	Emerin	-1.05464		0.239386	2.47915	-0.129112	26.2236	26.1497	26.6205	27.2648	27.5465	27.3464
972	3	3	7.2	72.379	0	27.474	178870000	5	Q8WVM8;Q8WVM8-2;Q8WVM8-3;G3V4I1;G3V363;H0YJS6;G3V5F3;J3KNG4;G3V2M8	Q8WVM8;Q8WVM8-2;Q8WVM8-3	ENSG00000092108	SCFD1	Sec1 family domain-containing protein 1	-1.05606		0.238925	2.36815	-0.12909	24.2539	24.3905	24.4256	25.2937	25.7537	25.1908
928	4	4	9.6	72.399	0	51.597	339050000	12	Q71RC2-5;Q71RC2-3;Q71RC2;Q71RC2-4;Q96J85;X6RLN4;Q71RC2-7;Q71RC2-2;Q71RC2-6;F8W1I4;Q8TBL5;A0A087WTL9;F8VY40;Q6P4E2	Q71RC2-5;Q71RC2-3;Q71RC2;Q71RC2-4;Q96J85;X6RLN4;Q71RC2-7;Q71RC2-2;Q71RC2-6	ENSG00000161813	LARP4	La-related protein 4	-1.0563		0.235398	5.0015	-0.131414	25.3041	25.3122	25.2767	26.3047	26.3321	26.4251
1062	1	1	9.9	14.536	0.0027248	6.4221	35850000	2	Q9H840	Q9H840	ENSG00000142252	GEMIN7	Gem-associated protein 7	-1.06143		0.234492	3.77681	-0.131401	22.2125	22.0845	21.9667	23.2026	23.0923	23.153
581	15	14	29.4	76.149	0	177.82	1810800000	45	P23246;P23246-2;H0Y9K7	P23246;P23246-2	ENSG00000116560	SFPQ	Splicing factor, proline- and glutamine-rich	-1.06377		0.237237	2.6097	-0.130418	27.8815	27.7571	27.5975	28.6835	28.6682	29.0758
518	4	4	28.6	23.356	0	76.412	488100000	10	P09211;A8MX94;A0A087X243;A0A087X2E9	P09211;A8MX94	ENSG00000084207	GSTP1	Glutathione S-transferase P	-1.06456		0.238391	1.70902	-0.128537	25.5252	25.5007	26.2983	26.6413	26.9983	26.8783
789	5	5	9	107.97	0	43.258	521660000	13	P78347-2;P78347-4;P78347-3;P78347	P78347-2;P78347-4;P78347-3;P78347	ENSG00000077809	GTF2I	General transcription factor II-I	-1.07402		0.236424	1.84263	-0.130037	26.1163	25.8599	25.6742	27.036	26.5336	27.3028
687	9	9	33.7	27.991	0	75.668	1587700000	41	P51572;P51572-2;C9JMD7;C9JSP1;C9JQ75;C9J0M4;C9JM14	P51572;P51572-2;C9JMD7;C9JSP1;C9JQ75;C9J0M4	ENSG00000185825;ENSG00000267977	BCAP31	B-cell receptor-associated protein 31	-1.07642		0.233594	2.18402	-0.131155	27.3665	27.3919	27.8309	28.3221	28.7348	28.7617
662	8	8	46.7	15.747	0	64.187	1757400000	41	P46779;H0YKD8;P46779-2;P46779-3;H0YLP6;H0YMF4;P46779-4;P46779-5	P46779;H0YKD8;P46779-2;P46779-3;H0YLP6;H0YMF4;P46779-4;P46779-5	ENSG00000108107	RPL28	60S ribosomal protein L28	-1.08094		0.23172	2.47275	-0.132252	27.4608	27.8121	27.5402	28.4574	28.6682	28.9304
990	2	2	56.8	8.0019	0	23.34	118110000	7	Q96B49	Q96B49	ENSG00000214736	TOMM6	Mitochondrial import receptor subunit TOM6 homolog	-1.08284		0.242066	1.05736	-0.127675	22.9877	24.3591	23.7321	25.1904	24.8759	24.2611
25	1	1	9.4	14.579	0.00093809	7.1875	35161000	2	F8W8A6;A0A087WXI1;Q6NVY1-2;Q6NVY1	F8W8A6;A0A087WXI1;Q6NVY1-2;Q6NVY1	ENSG00000198130	HIBCH	3-hydroxyisobutyryl-CoA hydrolase, mitochondrial	-1.08291		0.243007	0.996002	-0.127253	21.5756	21.9102	22.2496	22.0924	23.2096	23.6822
1032	2	2	9.1	26.21	0	30.179	335800000	9	Q9BVC6	Q9BVC6	ENSG00000110108	TMEM109	Transmembrane protein 109	-1.08641		0.232625	2.27628	-0.132535	25.0919	25.136	25.5765	26.1108	26.4598	26.493
771	6	6	32	20.252	0	70.482	2355900000	40	P62913;P62913-2;Q5VVC8;Q5VVC9	P62913;P62913-2;Q5VVC8;Q5VVC9	ENSG00000142676	RPL11	60S ribosomal protein L11	-1.09027		0.231118	2.73375	-0.133795	28.028	28.2403	27.982	28.9592	29.1672	29.3946
831	22	22	42.4	75.508	0	245.22	3322600000	63	Q12906-4;Q12906-6;Q12906-7;Q12906-5;Q12906-2;Q12906-3;Q12906;K7EKJ9;K7EQR9;K7ER69;K7EJ09;K7ERM6;K7ENK6;K7EM82;K7EKY0;Q96SI9-2;Q96SI9	Q12906-4;Q12906-6;Q12906-7;Q12906-5;Q12906-2;Q12906-3;Q12906	ENSG00000129351	ILF3	Interleukin enhancer-binding factor 3	-1.09522		0.230784	2.82314	-0.134523	28.6961	28.7168	28.3051	29.6573	29.5943	29.7521
515	16	16	41.2	51.556	0	137.01	2565000000	63	P08621;P08621-2;P08621-3;M0QYR1;P08621-4;M0QX04	P08621;P08621-2;P08621-3	ENSG00000104852	SNRNP70	U1 small nuclear ribonucleoprotein 70 kDa	-1.09693		0.230261	2.36827	-0.133971	28.1396	28.295	28.1883	29.0241	29.2435	29.646
670	3	3	31.8	19.529	0	59.569	711090000	15	P49006	P49006	ENSG00000175130	MARCKSL1	MARCKS-related protein	-1.09865		0.229857	2.40502	-0.134247	26.0722	26.261	26.6288	27.2536	27.5268	27.4776
383	5	5	32.3	21.671	0	53.393	1207300000	24	O00264;O00264-2	O00264	ENSG00000101856	PGRMC1	Membrane-associated progesterone receptor component 1	-1.10366		0.229865	2.21406	-0.134454	26.8314	26.9047	27.4724	28.0945	28.2634	28.1616
570	4	4	14.7	38.388	0	64.497	234660000	7	P20042	P20042	ENSG00000125977	EIF2S2	Eukaryotic translation initiation factor 2 subunit 2	-1.1125		0.228916	1.97716	-0.134925	24.7594	24.6821	24.3189	25.7867	25.3099	26.0013
1145	8	8	30.6	38.438	0	95.93	686060000	14	Q9Y3F4;Q9Y3F4-2;H0YH33	Q9Y3F4;Q9Y3F4-2	ENSG00000023734	STRAP	Serine-threonine kinase receptor-associated protein	-1.12846		0.214836	4.2458	-0.139956	26.1711	26.2211	26.3749	27.359	27.3862	27.4073
942	6	6	40.9	31.496	0	62.368	672870000	12	Q86U42-2;Q86U42;B4DEH8;G3V4T2;Q92843-2;H0YJH9;A6NDY0-2;A6NDY0;A6NDY0-4	Q86U42-2;Q86U42;B4DEH8;G3V4T2;Q92843-2	ENSG00000100836;ENSG00000129473;ENSG00000258643	PABPN1	Polyadenylate-binding protein 2	-1.13399		0.217089	2.46578	-0.138585	26.0118	26.0948	26.4628	27.2389	27.1739	27.5586
880	4	4	11.3	59.711	0	32.639	758830000	23	Q15637-4;Q15637-6;Q15637-3;Q15637-2;Q15637;Q15637-5;Q15637-7;F8WEV5;C9J792	Q15637-4;Q15637-6;Q15637-3;Q15637-2;Q15637;Q15637-5;Q15637-7;F8WEV5	ENSG00000168066	SF1	Splicing factor 1	-1.13442		0.214384	3.33762	-0.139919	26.5803	26.3704	26.3171	27.4481	27.5306	27.6924
553	18	10	50.4	64.132	0	243.93	3811000000	65	P14866;M0QXS5;P14866-2;M0R1W6;B4DVF8;M0R076;M0QYL7	P14866;M0QXS5;P14866-2	ENSG00000104824	HNRNPL	Heterogeneous nuclear ribonucleoprotein L	-1.15224		0.211055	3.09224	-0.141786	28.7084	28.7512	28.688	29.6579	29.8552	30.0912
946	4	4	9.5	65.225	0	43.839	689170000	13	Q86YP4-2;Q86YP4;Q86YP4-3;C9JHD7;C9JJK9;C9JVY3;V9GY85;H7C3H1;C9JMI3;C9JGN4;V9GYX5	Q86YP4-2;Q86YP4;Q86YP4-3;C9JHD7;C9JJK9;C9JVY3;V9GY85;H7C3H1;C9JMI3;C9JGN4	ENSG00000167491	GATAD2A	Transcriptional repressor p66-alpha	-1.15482		0.214727	2.18094	-0.140441	26.5934	26.0825	26.1636	27.1375	27.6689	27.4975
234	39	1	41.9	100.4	0	17.957	1385300000	16	E9PK91;Q9NYF8-3;E9PK09;E9PQN2;E9PKI6;E9PJA7;H0YF63;H0YF00	E9PK91;Q9NYF8-3;E9PK09;E9PQN2;E9PKI6	ENSG00000029363	BCLAF1	Bcl-2-associated transcription factor 1	-1.15558		0.213205	2.37603	-0.140978	27.5151	27.3433	26.9848	28.1996	28.5249	28.5855
821	10	10	21.3	45.86	0	84.978	1675200000	38	Q07666-2;Q07666;Q07666-3;O75525-2;O75525;Q5VWX1;E5RG12;H0YAQ1;H0YAQ3;E5RJZ9	Q07666-2;Q07666;Q07666-3	ENSG00000121774	KHDRBS1	KH domain-containing, RNA-binding, signal transduction-associated protein 1	-1.16377		0.207356	2.81254	-0.14277	27.4774	27.4862	27.5749	28.4758	28.5883	28.9657
848	2	2	2.1	116.99	0	12.448	29682000	2	Q13523;H0YDJ3	Q13523;H0YDJ3	ENSG00000112739	PRPF4B	Serine/threonine-protein kinase PRP4 homolog	-1.16631		0.21595	1.77197	-0.140592	21.5532	21.9781	21.7185	23.1186	23.2461	22.384
943	4	4	10.5	63.836	0	52.347	544780000	10	Q86UE4;E5RJU9;H0YB56	Q86UE4;E5RJU9;H0YB56	ENSG00000147649	MTDH	Protein LYRIC	-1.17339		0.205648	2.99598	-0.144211	25.8303	26.1256	25.7929	27.0499	27.2565	26.9627
1002	2	2	15	26.17	0	21.959	95408000	2	Q96EH3	Q96EH3	ENSG00000156928	MALSU1	Mitochondrial assembly of ribosomal large subunit protein 1	-1.18422		0.203842	3.56905	-0.146234	23.3476	23.3778	23.3784	24.6703	24.6274	24.3586
227	11	8	19.4	68.903	0	82.219	991200000	22	E9PEB5;Q96AE4;Q96AE4-2;C9JSZ1;Q96I24-2	E9PEB5;Q96AE4;Q96AE4-2	ENSG00000162613	FUBP1	Far upstream element-binding protein 1	-1.18699		0.204296	2.76972	-0.145491	26.8551	26.8448	26.6192	27.7967	27.8478	28.2355
295	4	4	21.4	24.16	0	28.266	376760000	12	H0YK49;P13804-2;P13804;H0YL12;H0YNX6;H0YKF0;H0YLU7;H0YL83	H0YK49;P13804-2;P13804;H0YL12;H0YNX6;H0YKF0;H0YLU7	ENSG00000140374	ETFA	Electron transfer flavoprotein subunit alpha, mitochondrial	-1.188		0.20686	1.78623	-0.143163	25.1092	25.0075	25.8118	26.1841	26.6171	26.6914
851	1	1	12.4	12.951	0	13.152	161210000	4	Q13595-2;Q13595-4;Q13595-3;Q13595	Q13595-2;Q13595-4;Q13595-3;Q13595	ENSG00000164548	TRA2A	Transformer-2 protein homolog alpha	-1.19197		0.204966	2.18637	-0.144847	24.5489	23.9381	23.9449	25.1531	25.3301	25.5248
378	3	3	31.6	20.568	0	31.382	349840000	6	M0R208;Q16740;M0QYV5	M0R208;Q16740	ENSG00000125656	CLPP	ATP-dependent Clp protease proteolytic subunit;ATP-dependent Clp protease proteolytic subunit, mitochondrial	-1.20079		0.202952	2.30259	-0.146183	24.9409	25.428	25.3284	26.5923	26.5829	26.1244
410	5	5	27	32.251	0	45.711	422340000	9	O43396;K7ER96;K7EML9;K7EKG2;K7EPB7	O43396;K7ER96	ENSG00000091164	TXNL1	Thioredoxin-like protein 1	-1.20149		0.194027	3.60197	-0.148376	25.4878	25.5989	25.4236	26.5425	26.7557	26.8165
1134	9	9	23.5	53.198	0	108.49	578040000	19	Q9Y2Z4;H0YHS6	Q9Y2Z4;H0YHS6	ENSG00000139131	YARS2	Tyrosine--tRNA ligase, mitochondrial;Tyrosine--tRNA ligase	-1.21168		0.193477	3.18728	-0.149115	26.099	26.0026	25.8229	27.123	27.0607	27.3758
385	11	11	14.5	138.62	0	90.942	865810000	18	O00411;K7EMH3	O00411	ENSG00000099821	POLRMT	DNA-directed RNA polymerase, mitochondrial	-1.21434		0.1936	3.32845	-0.149625	26.6165	26.5142	26.4666	27.6514	27.6283	27.9607
873	10	7	47.5	37.497	0	94.1	1281900000	21	Q15365	Q15365	ENSG00000169564	PCBP1	Poly(rC)-binding protein 1	-1.21674		0.193339	2.87099	-0.149242	27.0057	27.2776	27.1407	28.2922	28.1713	28.6107
881	4	4	12.6	36.091	0	30.496	456620000	16	Q15717;Q15717-2;M0QZR9;M0R055	Q15717;Q15717-2;M0QZR9	ENSG00000066044	ELAVL1	ELAV-like protein 1	-1.21721		0.192877	3.19984	-0.149803	25.6582	25.5178	25.747	26.6473	26.9859	26.9413
267	9	1	50.3	18.565	0	33.511	180470000	5	F8W7C6;A0A087WV22;H7C123;H7C2C5;Q96L21	F8W7C6;A0A087WV22;H7C123;H7C2C5	ENSG00000147403	RPL10		-1.2184		0.2	1.91808	-0.147158	24.5709	24.2522	24.0661	25.0819	25.5618	25.9007
594	5	5	20.9	29.555	0	65.362	364230000	9	P25786;P25786-2;F5GX11;B4DEV8	P25786;P25786-2;F5GX11	ENSG00000129084	PSMA1	Proteasome subunit alpha type-1	-1.22198		0.189512	3.63538	-0.150912	25.2821	25.2947	25.3644	26.3502	26.6536	26.6033
1058	4	4	15.4	31.791	0	30.965	439170000	8	Q9H3N1;G3V448	Q9H3N1;G3V448	ENSG00000139921	TMX1	Thioredoxin-related transmembrane protein 1	-1.22401		0.194893	2.12201	-0.148448	25.3422	25.3896	25.9239	26.457	26.9354	26.9353
792	4	4	35.5	11.284	0	32.772	1874700000	19	P81605;P81605-2	P81605;P81605-2	ENSG00000161634	DCD	Dermcidin;Survival-promoting peptide;DCD-1	-1.22584		0.215618	0.778124	-0.140478	27.4691	27.1399	28.0029	27.4007	29.4592	29.4296
211	3	3	5.3	69.371	0	17.035	179970000	4	E7EQR4;P35241-4;P26038;P35241;P15311;P35241-5	E7EQR4;P35241-4;P26038;P35241;P15311;P35241-5	ENSG00000092820;ENSG00000137710;ENSG00000147065	EZR;RDX;MSN	Radixin;Moesin;Ezrin	-1.22865		0.190642	3.30269	-0.151328	24.0497	24.3311	24.309	25.4039	25.3601	25.6117
664	7	6	8.5	80.529	0	44.194	700660000	18	P46977;P46977-2;A0A0C4DH80;E9PN73;E9PI32;H0YET6	P46977;P46977-2	ENSG00000134910	STT3A	Dolichyl-diphosphooligosaccharide--protein glycosyltransferase subunit STT3A	-1.22944		0.190389	2.97427	-0.150943	26.1472	26.3008	26.2774	27.2008	27.6436	27.5694
195	1	1	30.5	11.062	0.00096993	8.3459	48307000	2	D6RGZ2;Q96J01-2;Q96J01	D6RGZ2;Q96J01-2;Q96J01	ENSG00000051596	THOC3	THO complex subunit 3	-1.23025		0.204779	1.22295	-0.145204	22.0325	22.5027	22.2111	24.1601	23.654	22.6229
435	13	13	19.4	85.746	0	126.39	954050000	28	O75534-2;O75534;O75534-3;O75534-4;E9PLT0	O75534-2;O75534;O75534-3;O75534-4;E9PLT0	ENSG00000009307	CSDE1	Cold shock domain-containing protein E1	-1.23545		0.190817	3.10627	-0.151876	26.6449	26.7863	26.627	27.8516	27.7489	28.164
590	5	5	15	45.199	0	63.047	505410000	14	P24752;H0YEL7;E9PRQ6;P24752-2	P24752	ENSG00000075239	ACAT1	Acetyl-CoA acetyltransferase, mitochondrial	-1.2372		0.19261	1.85125	-0.149114	25.2419	25.8059	26.1919	26.7641	27.0809	27.1064
1146	10	10	19.6	55.21	0	58.779	750060000	12	Q9Y3I0	Q9Y3I0	ENSG00000100220	RTCB	tRNA-splicing ligase RtcB homolog	-1.24496		0.188569	2.89533	-0.15268	26.323	26.3734	26.2315	27.4515	27.3647	27.8466
1096	3	3	12	36.034	0	20.426	132840000	7	Q9NZ01;M0R3C3;M0QXM3;Q9NZ01-2	Q9NZ01;M0R3C3	ENSG00000099797	TECR	Very-long-chain enoyl-CoA reductase	-1.25024		0.190561	2.1706	-0.151676	24.325	23.6193	23.6504	25.0098	25.2657	25.07
182	3	3	13.1	49.652	0	27.359	138550000	5	H0YCH5;H0Y3P2;D3DQV9;P78344-2;P78344;H0YD77	H0YCH5;H0Y3P2;D3DQV9;P78344-2;P78344	ENSG00000110321	EIF4G2	Eukaryotic translation initiation factor 4 gamma 2	-1.26806		0.185255	2.73002	-0.155144	24.0228	23.8639	23.5684	24.8641	25.2015	25.1937
369	1	1	15.1	16.453	0	27.837	120940000	2	M0R061;M0QXB4;O14579-3;O14579-2;O14579	M0R061;M0QXB4;O14579-3;O14579-2;O14579	ENSG00000105669	COPE	Coatomer subunit epsilon	-1.26854		0.187679	1.78906	-0.152508	23.5577	23.5244	23.8495	24.3547	24.9966	25.3859
124	2	2	8.5	47.4	0	12.406	73632000	3	B5MCN0;Q8NHH9-3;Q8NHH9-5;Q8NHH9-4;Q8NHH9-2;Q8NHH9;C9JQQ5	B5MCN0;Q8NHH9-3;Q8NHH9-5;Q8NHH9-4;Q8NHH9-2;Q8NHH9;C9JQQ5	ENSG00000119787	ATL2	Atlastin-2	-1.27111		0.187551	2.31561	-0.154542	22.8733	22.7268	23.3872	24.0684	24.4112	24.3209
1120	1	1	5.7	25.923	0.0079086	6.0773	35455000	3	Q9UMS0-3;Q9UMS0	Q9UMS0-3;Q9UMS0	ENSG00000169599	NFU1	NFU1 iron-sulfur cluster scaffold homolog, mitochondrial	-1.27136		0.190373	1.79129	-0.152843	21.7886	21.3681	22.4176	22.9629	23.2734	23.152
315	2	2	7.8	25.567	0	11.71	92399000	2	H7BYN3;Q00059;Q00059-2	H7BYN3;Q00059;Q00059-2	ENSG00000108064	TFAM	Transcription factor A, mitochondrial	-1.28535		0.189467	1.43834	-0.152736	23.2031	23.273	23.2295	25.3383	23.9888	24.2345
313	3	3	18.9	24.295	0	20.216	224300000	4	H3BTL2;H3BS02;O14874-2;O14874-3;O14874;H3BNP3	H3BTL2;H3BS02;O14874-2;O14874-3;O14874;H3BNP3	ENSG00000103507	BCKDK	[3-methyl-2-oxobutanoate dehydrogenase [lipoamide]] kinase, mitochondrial	-1.29101		0.190731	1.39167	-0.153097	24.2975	24.695	24.2468	26.3595	25.7998	24.9531
396	8	7	44.7	27.191	0	90.262	1110900000	20	O14979-3;O14979-2;A0A087WUK2;O14979;A0A087WU03	O14979-3;O14979-2;A0A087WUK2;O14979	ENSG00000152795	HNRNPDL	Heterogeneous nuclear ribonucleoprotein D-like	-1.29327		0.173813	2.89381	-0.158487	27.068	26.733	26.6451	28.0176	28.0096	28.2988
255	4	4	22.1	32.941	0	33.574	358440000	8	F6WLT2;Q5STU3;Q13838;Q13838-2;F6S4E6;A0A0A0MT12;F6TRA5;A0A0G2JHN7;F6U6E2;F6S2B7;A0A140T9X9;A0A140T996;F6R6M7;F6UJC5;A0A140TA18;K7EQN7;A0A140T9X3;A0A0G2JJZ9;O00148-3;O00148-2;O00148;K7ENP6;K7EL56;K7EIL8;K7EN69;A0A140T9L4;F6SXL5;A0A140T973;A0A140T9K1;H0YCC6;F6QYI9;A0A0G2JJL7;K7EPJ3	F6WLT2;Q5STU3;Q13838;Q13838-2;F6S4E6;A0A0A0MT12;F6TRA5;A0A0G2JHN7;F6U6E2;F6S2B7;A0A140T9X9;A0A140T996;F6R6M7;F6UJC5;A0A140TA18;K7EQN7;A0A140T9X3;A0A0G2JJZ9;O00148-3;O00148-2;O00148	ENSG00000123136;ENSG00000198563;ENSG00000215425;ENSG00000225073;ENSG00000225859;ENSG00000229496;ENSG00000230624;ENSG00000235439	DDX39B;DDX39A	Spliceosome RNA helicase DDX39B;ATP-dependent RNA helicase DDX39A	-1.29707		0.189184	1.4288	-0.154003	25.0314	25.2682	25.2849	25.6634	26.9211	26.8913
127	4	1	12	56.45	0	32.711	262640000	10	B7WPG3;C9IYN3;D6W592;Q8WVV9-5;Q8WVV9-4;Q8WVV9	B7WPG3;C9IYN3;D6W592;Q8WVV9-5;Q8WVV9-4;Q8WVV9	ENSG00000143889	HNRNPLL;HNRPLL	Heterogeneous nuclear ribonucleoprotein L-like	-1.30667		0.172693	2.45144	-0.159112	24.6545	25.053	24.7559	25.834	26.1088	26.4408
370	3	3	12.7	24.544	0	17.792	185450000	4	M0R0P1;M0R299;M0QXL5;M0R2Q4;P22087;M0R2U2;M0R1H0;M0R2B0	M0R0P1;M0R299;M0QXL5;M0R2Q4;P22087;M0R2U2;M0R1H0;M0R2B0	ENSG00000105202	FBL	rRNA 2-O-methyltransferase fibrillarin	-1.31253		0.169056	3.23402	-0.161393	24.2013	24.2014	24.292	25.3181	25.765	25.549
1099	3	3	15.1	15.892	0	26.169	573090000	9	Q9NZT1	Q9NZT1	ENSG00000178372	CALML5	Calmodulin-like protein 5	-1.31601		0.189333	1.07312	-0.153445	25.8901	25.6926	25.965	26.0408	27.5576	27.8973
874	12	9	60.8	38.221	0	217.89	5141200000	57	Q15366-3;Q15366-4;Q15366-6;Q15366-2;F8VZX2;Q15366-5;Q15366;H3BRU6;Q15366-7;Q15366-8;F8W0G4;F8VXH9;F8W1G6;F8VRH0;E9PFP8;P57721-5;P57721-4;P57721;J3QT27;P57721-2;P57721-3;F8VTZ0;H3BND9;H3BSS4;H3BSP4;C9K0A2;F8WC71;C9IZV9;C9J7A9;C9JSA6;C9J5V4;C9JTY5;C9JZY3;C9J0A4;F6TJN8;P57723-2;P57723	Q15366-3;Q15366-4;Q15366-6;Q15366-2;F8VZX2;Q15366-5;Q15366;H3BRU6;Q15366-7;Q15366-8;F8W0G4;F8VXH9	ENSG00000197111	PCBP2	Poly(rC)-binding protein 2	-1.32874		0.166708	3.07478	-0.163084	29.0685	29.1964	28.846	30.3239	30.2062	30.567
1083	4	4	12.8	59.58	0	26.774	169480000	7	Q9NUL7	Q9NUL7	ENSG00000182810	DDX28	Probable ATP-dependent RNA helicase DDX28	-1.33467		0.169682	2.24676	-0.16184	24.2648	24.1523	23.9135	25.4966	25.0336	25.8045
129	4	4	27.1	11.758	0	50.228	692200000	19	B8ZZQ6;P06454-2;P06454;B8ZZA1;A0A087WUT1;B8ZZW7;H7C2N1	B8ZZQ6;P06454-2;P06454;B8ZZA1;A0A087WUT1;B8ZZW7;H7C2N1	ENSG00000187514	PTMA	Prothymosin alpha;Prothymosin alpha, N-terminally processed;Thymosin alpha-1	-1.34151		0.171256	1.62224	-0.160119	25.6016	26.1166	26.6525	27.0154	27.7266	27.6533
926	5	5	17.9	45.394	0	32.081	299790000	5	Q6YN16;Q6YN16-2	Q6YN16;Q6YN16-2	ENSG00000119471	HSDL2	Hydroxysteroid dehydrogenase-like protein 2	-1.36863		0.17004	1.28777	-0.161047	24.9059	24.5485	24.8155	26.4852	25.1622	26.7283
930	24	24	35.2	102	0	277.72	2698000000	62	Q7KZF4;H7C597	Q7KZF4	ENSG00000197157	SND1	Staphylococcal nuclease domain-containing protein 1	-1.38436		0.143011	4.13064	-0.171278	28.1493	28.1668	27.9922	29.6037	29.3973	29.4604
33	4	4	19.1	31.595	0	33.267	217950000	12	A0A087WZH7;P29966	A0A087WZH7;P29966	ENSG00000155130	MARCKS	Myristoylated alanine-rich C-kinase substrate	-1.38993		0.145185	3.02766	-0.17036	24.6139	24.1852	24.4789	25.8955	25.625	25.9272
1109	4	4	7.2	88.754	0	38.346	336690000	5	Q9UBV2;Q9UBV2-2	Q9UBV2	ENSG00000071537	SEL1L	Protein sel-1 homolog 1	-1.3919		0.144791	3.21436	-0.170949	25.2852	24.9571	24.8651	26.5272	26.3111	26.4449
467	7	6	21.7	36.688	0	45.137	388520000	16	P00338;P00338-3;P00338-5;P00338-4;P00338-2;F5GYU2;F5GXY2;F5GZQ4;F5H5J4;F5H6W8;F5GXH2;F5H8H6;F5GXC7;F5GWW2;F5GXU1	P00338;P00338-3;P00338-5;P00338-4;P00338-2;F5GYU2;F5GXY2	ENSG00000134333	LDHA	L-lactate dehydrogenase A chain	-1.39657		0.144021	2.89245	-0.170875	25.3428	25.191	25.5354	26.4923	26.9787	26.7879
391	8	8	13.1	133.77	0	76.654	566740000	9	O14654	O14654	ENSG00000133124	IRS4	Insulin receptor substrate 4	-1.41185		0.143326	2.67055	-0.172171	25.6701	25.9021	25.7952	26.9574	27.0731	27.5725
498	1	1	6.1	13.242	0.0035746	6.2708	54019000	2	P06702	P06702	ENSG00000163220	S100A9	Protein S100-A9	-1.42495		0.168891	0.83967	-0.162156	22.3357	21.8957	22.3691	22.1275	24.0441	24.7037
122	9	9	33.3	46.301	0	86.08	621940000	13	B4E321;Q13438-6;Q13438-5;Q13438-2;Q13438-7;Q13438-3;Q13438;Q13438-4;Q13438-8;F8W1V2;F8W0R2;F8W1N0;F8VZI7	B4E321;Q13438-6;Q13438-5;Q13438-2;Q13438-7;Q13438-3;Q13438;Q13438-4;Q13438-8	ENSG00000135506	OS9	Protein OS-9	-1.44113		0.134225	3.31382	-0.17707	26.0172	25.758	25.96	27.4084	27.133	27.5173
4	2	2	19.6	11.192	0	19.861	4090900000	17	A0A087X0P6;A0A0A0MRZ7;A0A075B6S2;A0A0A0MTQ6;A0A087X0Q4;A0A087WW87;A0A075B6R1;A0A075B6S6;A0A075B6S3;A0A075B6P5;A0A0C4DH68;A0A075B6R9;P01617;P01614;P06309;P06310	A0A087X0P6;A0A0A0MRZ7;A0A075B6S2;A0A0A0MTQ6;A0A087X0Q4;A0A087WW87;A0A075B6R1;A0A075B6S6;A0A075B6S3;A0A075B6P5;A0A0C4DH68;A0A075B6R9;P01617;P01614;P06309;P06310		IGKV2D-29;IGKV2D-26;IGKV2D-28;IGKV2-40;IGKV2D-40;IGKV2D-30;IGKV2-30;IGKV2-24;IGKV2D-24	Ig kappa chain V-II region TEW;Ig kappa chain V-II region Cum;Ig kappa chain V-II region GM607;Ig kappa chain V-II region RPMI 6410	-1.44231		0.192294	0.378615	-0.150248	28.7331	28.5316	26.692	26.5973	30.2097	31.4767
916	2	2	9.2	36.944	0	18.337	203720000	5	Q6P087-2;Q6P087;H7C0K7;C9JM75;H7C454;H7C1H7;Q6P087-3	Q6P087-2;Q6P087;H7C0K7;C9JM75;H7C454;H7C1H7;Q6P087-3	ENSG00000156990	RPUSD3	RNA pseudouridylate synthase domain-containing protein 3	-1.4628		0.123455	3.36109	-0.179772	24.4625	24.1891	24.2419	25.6809	25.6258	25.9751
806	4	4	19.2	25.177	0	29.028	317750000	9	Q00688;G3V5F2	Q00688	ENSG00000100442	FKBP3	Peptidyl-prolyl cis-trans isomerase FKBP3	-1.4795		0.119634	2.95469	-0.180944	24.9635	25.1985	24.6653	26.3483	26.3243	26.5932
1022	10	10	38.2	40.548	0	105.07	1213300000	22	Q99873-4;E9PKG1;H7C2I1;Q99873-3;Q99873-2;Q99873;A0A087X1W2;E9PQ98;E9PIX6;E9PNR9;H0YDE4;E9PMZ2;E9PMW9	Q99873-4;E9PKG1;H7C2I1;Q99873-3;Q99873-2;Q99873;A0A087X1W2;E9PQ98;E9PIX6	ENSG00000126457	PRMT1	Protein arginine N-methyltransferase 1	-1.4933		0.115029	2.99061	-0.18268	26.6576	27.0231	26.8229	28.051	28.4491	28.4833
6	20	18	37.8	73.027	0	223.73	2679900000	56	A0A087WTP3;Q92945;M0R0I5;M0QYH3;M0R3J3;M0QYG1;M0QXW7;M0R0C6;M0R251;M0R263	A0A087WTP3;Q92945	ENSG00000088247	KHSRP	Far upstream element-binding protein 2	-1.51124		0.110456	3.36082	-0.185622	27.9353	28.1069	27.9147	29.363	29.3753	29.7522
101	2	2	4.5	61.626	0	16.038	103200000	3	B0YIW6;P48444;Q6P1Q5;P48444-2	B0YIW6;P48444;Q6P1Q5;P48444-2	ENSG00000095139;ENSG00000269382	ARCN1	Coatomer subunit delta	-1.53121		0.106793	3.57142	-0.188419	23.1522	23.5304	23.1591	24.8486	24.8095	24.7773
539	1	1	10.3	16.572	0.0010132	9.989	130460000	2	P12273	P12273	ENSG00000159763	PIP	Prolactin-inducible protein	-1.5552		0.13589	0.794001	-0.174652	23.2063	23.1906	23.5072	23.1322	25.2796	26.158
779	2	2	32.1	8.85	0	38.698	501780000	10	Q8WVC2;P63220;Q9BYK2;Q9BYK1	Q8WVC2;P63220;Q9BYK2;Q9BYK1	ENSG00000171858	RPS21	40S ribosomal protein S21	-1.57092		0.110535	1.39627	-0.184281	24.4679	25.793	25.9324	26.6746	26.7881	27.4434
1124	9	1	43.4	17.256	0.0035842	6.2839	97219000	3	Q9UNX3	Q9UNX3	ENSG00000037241	RPL26L1	60S ribosomal protein L26-like 1	-1.59389		0.0985839	2.82309	-0.194235	22.9996	23.4183	22.9847	24.432	24.8451	24.9072
867	6	6	27.3	34.833	0	68.717	618610000	15	Q15006;H0YAS9;E5RGJ2	Q15006	ENSG00000104412	EMC2	ER membrane protein complex subunit 2	-1.62883		0.081	5.03742	-0.202153	25.8567	25.7281	25.7752	27.4079	27.3443	27.4941
16	14	14	18.1	102.77	0	90.862	661140000	12	A0A087WVV2;A0A0A0MRV0;Q9P2E9-3;Q9P2E9-2;Q9P2E9;F8W7S5;A0A087WU26;V9GY78;H0YDJ4;H9KV85;E9PN67;C9J066;Q8N4C6-6;Q8N4C6-11;Q8N4C6-4;Q8N4C6-9;Q8N4C6-2;Q8N4C6;Q8N4C6-5;Q8N4C6-10;Q8N4C6-7	A0A087WVV2;A0A0A0MRV0;Q9P2E9-3;Q9P2E9-2;Q9P2E9;F8W7S5	ENSG00000125844	RRBP1	Ribosome-binding protein 1	-1.64831		0.0815226	3.37082	-0.202161	26.0036	26.0131	25.5715	27.4333	27.4999	27.5999
75	4	4	14.8	41.361	0	36.087	323050000	17	A0A0D9SGE8;Q8IWS0-5;Q8IWS0-3;Q8IWS0;Q5JRC6;Q8IWS0-4;Q8IWS0-2	A0A0D9SGE8;Q8IWS0-5;Q8IWS0-3;Q8IWS0;Q5JRC6;Q8IWS0-4;Q8IWS0-2	ENSG00000156531	PHF6	PHD finger protein 6	-1.70795		0.0721579	3.07182	-0.208541	24.7775	25.0898	24.5313	26.3822	26.4353	26.7049
462	2	2	9.1	30.454	0	17.819	120730000	4	O95900-2;O95900	O95900-2;O95900	ENSG00000167112	TRUB2	Probable tRNA pseudouridine synthase 2	-1.82755		0.0541096	2.94345	-0.22234	23.2877	22.9771	23.6942	25.2902	25.0757	25.0757
1001	4	4	17.9	34.358	0	24.776	316700000	4	Q96E29-3;Q96E29-2;Q96E29;E5RIY4;E5RIK9	Q96E29-3;Q96E29-2;Q96E29;E5RIY4;E5RIK9	ENSG00000156469	MTERF3	Transcription termination factor 3, mitochondrial	-1.832		0.0540845	3.28163	-0.223966	24.783	24.6748	24.6248	26.3972	26.3115	26.87
228	3	3	8.3	45.935	0	24.471	182680000	7	E9PF19;Q9Y4P3;Q96E41;F8WCR3;F8WDI9	E9PF19;Q9Y4P3;Q96E41	ENSG00000106638;ENSG00000263049	TBL2	Transducin beta-like protein 2	-1.83731		0.0537655	2.69001	-0.222501	24.2685	23.9202	23.4118	25.6311	25.6439	25.8376
611	4	4	40.1	17.031	0	27.39	252720000	7	P30044-2;P30044-3;P30044;P30044-4	P30044-2;P30044-3;P30044	ENSG00000126432	PRDX5	Peroxiredoxin-5, mitochondrial	-1.84655		0.0537063	2.76032	-0.22388	24.2593	23.917	24.7411	26.1547	26.0371	26.2653
1014	7	7	24.6	35.232	0	51.686	865270000	20	Q96PU8-5;Q96PU8-9;Q96PU8-8;Q96PU8-6;Q96PU8-3;Q96PU8;F5GXS8;F5GYM3;F5H8C8;F5H5U6;H0YGD6;H0YG47;H0YFB7	Q96PU8-5;Q96PU8-9;Q96PU8-8;Q96PU8-6;Q96PU8-3;Q96PU8;F5GXS8;F5GYM3	ENSG00000112531	QKI	Protein quaking	-1.84814		0.0533813	3.39117	-0.22621	26.1043	26.2782	26.0318	27.8561	27.8105	28.292
861	11	11	19.7	76.861	0	121.47	1002500000	16	Q14444-2;Q14444;A0A087X082;E9PLA9;G3V153	Q14444-2;Q14444;A0A087X082;E9PLA9;G3V153	ENSG00000135387	CAPRIN1	Caprin-1	-1.86408		0.0505797	3.73222	-0.228995	26.2898	26.4763	26.3692	28.036	28.2106	28.481
245	6	6	40	21.521	0	51.296	740340000	13	Q4TT34;F2Z2X0;O00746;H0Y6J0;A0A087WVT9;O00746-2;A2IDC9	Q4TT34;F2Z2X0;O00746;H0Y6J0;A0A087WVT9;O00746-2	ENSG00000103202	NME4	Nucleoside diphosphate kinase;Nucleoside diphosphate kinase, mitochondrial	-1.86485		0.0509489	4.01789	-0.229698	26.0918	25.8366	25.7718	27.8803	27.7677	27.6466
804	5	5	55.4	17.17	0	105.96	1089900000	21	P98179	P98179	ENSG00000102317;ENSG00000268489	RBM3	RNA-binding protein 3	-2.13175		0.0283969	3.83749	-0.261539	26.1948	26.4808	25.9726	28.3739	28.2817	28.3878
889	2	2	5.5	34.994	0	13.103	112450000	5	Q16698-2;Q16698;E5RID6;E5RJG7;E5RFV2	Q16698-2;Q16698;E5RID6;E5RJG7;E5RFV2	ENSG00000104325	DECR1	2,4-dienoyl-CoA reductase, mitochondrial	-2.42454		0.0171864	2.1314	-0.28581	22.7159	22.6908	22.7208	25.2795	24.2339	25.8877

## Sheet: Legend
Quantitative proteomic data from analysis of the OXA1L affinity enrichment experiment. Log2 transformed normalized label-free quantitation (LFQ) values for OXA1L-1 and control cells, and the results from a modified two-sided t-test using permutation-based FDR statistics are given for each protein group and associated gene symbol, as described in the Materials and Methods. Imputed LFQ values are i…
